# Supplementary material for: Transcriptome and Metabolite Profiling Reveal Novel Insights into Volatile Heterosis in the Tea Plant (Camellia Sinensis)
Source: Molecules. 2019 Sep 17;24(18):3380. doi: 10.3390/molecules24183380 (PMC6767024; doi:10.3390/molecules24183380)
Supplement: Supplementary file 1 [file molecules-24-03380-s001.zip]

Archive with 9 entries (8 files):
- 附加文件/
- 附加文件/Additional file 1 Table S1.xlsx
- 附加文件/Additional file 2 Table S2.xls
- 附加文件/Additional file 3 Table S3.xlsx
- 附加文件/Additional file 4 Table S4.xls
- 附加文件/Additional file 5 Table S5.xlsx
- 附加文件/Additional file 6 Table S6.xlsx
- 附加文件/Additional file 7 Table S7.xls
- 附加文件/Additional file 8 Table S8.xlsx
