# Supplementary material for: Transcriptome and Metabolite Profiling Reveal Novel Insights into Volatile Heterosis in the Tea Plant (Camellia Sinensis)
Source: Molecules. 2019 Sep 17;24(18):3380. doi: 10.3390/molecules24183380 (PMC6767024; doi:10.3390/molecules24183380)
Supplement: Supplementary file 1 [file molecules-24-03380-s001.zip › 附加文件/Additional file 1 Table S1.xlsx]

## Sheet: Sheet1
Gene name	F	R
CsADH8	ACTGTTGTTGCACCTTCCCA	AGCTGATACCTCTGGCTCCA
CsSPLA2	GCATTATGGTTGTCGCTGCC	TTCAGACACCGAGCTTGCAT
CsAACT2	AGCTCCGACCGAGTTTCAAG	TGGTATTGCAAGGGCTGGAG
CsHMGCR1	ATCGTCGGACCATTGTTGCT	ACCACCGGAGCTCTAGTCAT
CsGES1	GTCTGCGGTACCCAACTTGA	TCGCTTAGCTCCCATTGGTG
CsGES2	GTCTGCGGTACCCAACTTGA	TCGCTTAGCTCCCATTGGTG
CsDXS	GAGCTGCGGACAAGTACCAT	GGGAAACGGCGAAGGAAAAG
CsMVK	AAGTTGACAGGAGCTGGTGG	CCTTTCACGCCAATTCCAGC
MYB1	CGCCAAGGGACGATGGAATA	CAGAACTGTCGCCAATTGCC
CsbHLH79	GAGGGATGCTAGTTCCGGTG	GCACGTACTCTCTCGTTGCT
CSMYB4	CTTGGCAACCGATGGTCTCT	AGAATGGCATTCGAGGTCCG
CsbHLH121	TTCTACACCCAAGCGTGTCC	ATCGTTGCTTCCCCGACAAT
CsMYB3	AGCATGGTCGAAGCAAGAAGA	TCAGTTCATAGCTAAGGACAGAC
