# Supplementary material for: Transcriptome and Metabolite Profiling Reveal Novel Insights into Volatile Heterosis in the Tea Plant (Camellia Sinensis)
Source: Molecules. 2019 Sep 17;24(18):3380. doi: 10.3390/molecules24183380 (PMC6767024; doi:10.3390/molecules24183380)
Supplement: Supplementary file 1 [file molecules-24-03380-s001.zip › 附加文件/Additional file 2 Table S2.xls]

## Sheet: 补充文件
geneID	SPOT	Profile	TGY	JGY	HGY	HD
NOVEL10926	ID_151	C1	0	-0.85	-1.83	-3.56
TEA028167.1	ID_244	C1	0	-0.75	-1.05	-1.43
TEA028945.1	ID_302	C1	0	-0.29	-0.67	-1.26
NOVEL00108	ID_343	C1	0	-1.09	-2.27	-4.3
TEA010315.1	ID_435	C1	0	-0.35	-1.06	-1.55
TEA007174.1	ID_613	C1	0	-1.42	-2.09	-2.8
NOVEL03664	ID_766	C1	0	-1.47	-5.03	-7.61
TEA025926.1	ID_816	C1	0	-0.36	-0.8	-1.44
NOVEL08118	ID_1076	C1	0	-1.91	-2.59	-3.85
NOVEL09166	ID_1125	C1	0	-2.42	-4.71	-10.56
TEA017223.1	ID_1256	C1	0	-0.53	-1.74	-2.53
NOVEL07187	ID_1263	C1	0	-0.51	-1.23	-1.92
NOVEL02162	ID_1372	C1	0	-0.44	-0.71	-1.39
TEA026895.1	ID_1663	C1	0	-1.32	-2.08	-3.12
NOVEL08206	ID_1873	C1	0	-0.37	-1.13	-1.68
TEA026531.1	ID_1900	C1	0	-0.84	-1.44	-2.4
TEA022302.1	ID_2243	C1	0	-0.22	-1.01	-1.3
NOVEL10945	ID_2427	C1	0	-0.78	-2.02	-3.17
TEA020604.1	ID_2545	C1	0	-0.36	-1.26	-2.04
TEA009923.1	ID_2612	C1	0	-1.44	-3.77	-4.75
NOVEL05862	ID_2656	C1	0	-1.62	-2.94	-4.03
NOVEL03225	ID_2746	C1	0	-1.08	-2.26	-3.57
NOVEL00725	ID_2914	C1	0	-0.22	-0.95	-1.31
NOVEL04540	ID_2995	C1	0	-0.55	-1.45	-1.83
TEA016098.1	ID_3250	C1	0	-0.74	-1.05	-1.5
TEA021702.1	ID_3296	C1	0	-1.55	-2.21	-3.45
TEA018680.1	ID_3422	C1	0	-0.51	-0.85	-1.08
TEA009400.1	ID_3546	C1	0	-0.86	-1.41	-2.87
NOVEL07524	ID_3841	C1	0	-0.5	-0.9	-1.18
TEA023638.1	ID_3875	C1	0	-0.35	-1.17	-1.65
NOVEL05096	ID_3983	C1	0	-0.39	-1.03	-1.55
TEA031702.1	ID_4081	C1	0	-0.52	-1.1	-1.77
TEA026403.1	ID_4241	C1	0	-0.51	-1.04	-1.28
NOVEL04822	ID_4513	C1	0	-0.47	-0.75	-1.43
NOVEL02471	ID_4726	C1	0	-0.89	-1.57	-2.78
NOVEL06645	ID_4765	C1	0	-0.38	-0.67	-1.18
TEA003245.1	ID_5150	C1	0	-2.2	-3.32	-4.27
NOVEL03249	ID_5469	C1	0	-0.8	-1.15	-1.66
TEA013265.1	ID_5533	C1	0	-0.58	-2.04	-2.87
NOVEL04200	ID_5551	C1	0	-0.83	-1.7	-3.3
NOVEL05841	ID_5567	C1	0	-0.78	-1.35	-2.33
TEA004642.1	ID_5602	C1	0	-0.78	-1.21	-1.75
TEA032070.1	ID_5652	C1	0	-0.62	-0.87	-1.38
TEA017520.1	ID_5662	C1	0	-0.37	-1.04	-1.28
TEA013686.1	ID_6028	C1	0	-0.62	-1.33	-2.18
NOVEL06825	ID_6264	C1	0	-0.59	-1.53	-1.93
NOVEL11179	ID_6310	C1	0	-0.95	-1.29	-1.68
TEA021146.1	ID_6758	C1	0	-1	-2	-2.97
TEA000909.1	ID_6770	C1	0	-0.78	-1.54	-2.3
NOVEL00245	ID_6869	C1	0	-2.1	-4.43	-9.63
TEA030858.1	ID_6998	C1	0	-0.63	-1.11	-1.46
NOVEL08533	ID_7234	C1	0	-0.58	-0.99	-1.32
NOVEL04127	ID_7505	C1	0	-1.14	-4.17	-5.17
TEA019728.1	ID_7620	C1	0	-0.87	-1.4	-2.04
NOVEL10953	ID_7959	C1	0	-1.91	-3.21	-4.51
TEA023111.1	ID_8007	C1	0	-0.96	-1.54	-3.04
TEA022426.1	ID_8178	C1	0	-0.42	-1.52	-2.07
TEA015403.1	ID_8181	C1	0	-0.48	-1.15	-2.31
NOVEL00068	ID_8266	C1	0	-0.93	-1.56	-2.42
TEA018757.1	ID_8332	C1	0	-0.35	-0.99	-1.45
TEA002049.1	ID_8368	C1	0	-0.47	-0.72	-1.37
NOVEL11012	ID_8516	C1	0	-0.66	-1.08	-1.69
NOVEL01407	ID_8859	C1	0	-0.91	-1.23	-1.79
TEA031492.1	ID_8909	C1	0	-0.5	-0.75	-1.31
TEA028069.1	ID_8916	C1	0	-0.85	-2.67	-3.41
TEA018929.1	ID_8953	C1	0	-0.35	-0.53	-1.07
TEA005534.1	ID_8971	C1	0	-1.66	-3.64	-6.92
TEA023660.1	ID_9162	C1	0	-0.93	-1.34	-2.4
TEA006573.1	ID_9219	C1	0	-0.28	-0.65	-1.02
TEA022988.1	ID_9237	C1	0	-1.29	-1.94	-2.62
NOVEL00633	ID_9331	C1	0	-1.15	-2.26	-3.23
TEA014267.1	ID_9532	C1	0	-0.66	-0.86	-1.14
TEA005426.1	ID_9553	C1	0	-0.52	-0.79	-1.01
TEA020113.1	ID_9571	C1	0	-0.39	-0.89	-1.24
TEA012024.1	ID_9589	C1	0	-1.19	-2.47	-3.57
TEA006541.1	ID_9720	C1	0	-0.7	-1.12	-1.64
TEA010132.1	ID_9733	C1	0	-0.68	-1.43	-1.98
NOVEL00219	ID_9842	C1	0	-1.73	-3.82	-5.23
NOVEL00331	ID_9984	C1	0	-0.57	-1.78	-2.9
TEA027580.1	ID_10416	C1	0	-0.59	-0.88	-1.26
TEA001570.1	ID_10662	C1	0	-0.99	-3.31	-4.24
TEA006488.1	ID_10883	C1	0	-0.96	-1.76	-3.94
TEA001569.1	ID_10915	C1	0	-1.16	-3.37	-4.33
NOVEL00452	ID_11147	C1	0	-1.34	-2.06	-3.57
TEA027290.1	ID_11162	C1	0	-1.65	-4.53	-6.38
TEA018181.1	ID_11518	C1	0	-0.44	-0.85	-1.09
TEA018537.1	ID_11924	C1	0	-0.86	-1.77	-2.35
TEA024538.1	ID_12118	C1	0	-0.28	-0.65	-1.05
TEA033568.1	ID_12484	C1	0	-1.04	-2.17	-2.81
TEA002619.1	ID_12741	C1	0	-1.81	-2.48	-3.32
TEA014634.1	ID_12796	C1	0	-0.49	-0.68	-1.11
NOVEL04651	ID_13019	C1	0	-0.57	-1.03	-1.32
TEA031406.1	ID_13151	C1	0	-0.47	-1.24	-1.81
TEA000623.1	ID_13254	C1	0	-0.4	-1.11	-2.07
TEA007248.1	ID_13445	C1	0	-0.57	-1.8	-2.13
TEA003426.1	ID_13509	C1	0	-0.81	-1.46	-2.46
TEA020683.1	ID_13686	C1	0	-1.32	-2.35	-5.11
TEA021285.1	ID_13999	C1	0	-0.46	-1.15	-1.84
NOVEL00266	ID_14736	C1	0	-0.81	-2.87	-4.27
TEA015602.1	ID_14751	C1	0	-0.73	-2.77	-3.71
TEA020165.1	ID_14826	C1	0	-0.74	-3.21	-4.29
NOVEL01803	ID_15022	C1	0	-0.5	-1.5	-1.92
TEA016722.1	ID_15068	C1	0	-0.37	-1.29	-1.86
TEA027327.1	ID_15103	C1	0	-0.5	-0.82	-1.78
TEA001061.1	ID_15240	C1	0	-1.26	-2.27	-4.25
NOVEL00414	ID_15391	C1	0	-0.34	-0.92	-1.68
TEA028849.1	ID_15430	C1	0	-0.19	-0.65	-1.09
NOVEL07680	ID_15476	C1	0	-2.67	-3.87	-5.4
TEA014486.1	ID_15933	C1	0	-1.15	-1.89	-2.59
NOVEL09269	ID_15998	C1	0	-1.4	-1.88	-2.81
NOVEL03030	ID_16253	C1	0	-1.1	-2.39	-4.32
NOVEL01954	ID_16330	C1	0	-1.3	-5	-6.14
TEA019529.1	ID_16733	C1	0	-2.02	-3.82	-5.76
TEA001037.1	ID_16808	C1	0	-0.68	-0.96	-1.42
NOVEL10992	ID_17278	C1	0	-0.8	-1.06	-1.45
NOVEL06415	ID_17332	C1	0	-1.71	-2.7	-4.97
TEA005714.1	ID_17433	C1	0	-0.35	-1.19	-1.64
NOVEL11007	ID_17708	C1	0	-0.6	-1.5	-2.15
TEA023902.1	ID_17719	C1	0	-0.99	-1.53	-3.08
TEA010872.1	ID_17724	C1	0	-0.4	-0.85	-1.18
TEA025462.1	ID_17784	C1	0	-0.7	-0.96	-1.41
TEA027707.1	ID_18370	C1	0	-0.69	-1.28	-1.58
TEA030824.1	ID_18629	C1	0	-0.39	-1.09	-1.66
TEA028206.1	ID_18804	C1	0	-0.39	-0.81	-1.41
TEA016941.1	ID_18936	C1	0	-0.75	-1.5	-2.77
NOVEL05605	ID_19004	C1	0	-0.82	-1.26	-1.74
TEA023114.1	ID_19193	C1	0	-1.19	-2.78	-3.36
TEA015160.1	ID_19203	C1	0	-0.34	-0.77	-1.33
NOVEL06728	ID_19228	C1	0	-1.47	-2.11	-3.13
NOVEL04705	ID_19279	C1	0	-0.41	-0.86	-1.13
NOVEL00301	ID_19539	C1	0	-2.07	-3.09	-5.04
NOVEL02224	ID_19683	C1	0	-0.58	-2.04	-3.18
NOVEL03059	ID_19710	C1	0	-0.48	-2.12	-3
TEA005537.1	ID_19778	C1	0	-0.15	-0.77	-1.05
TEA021458.1	ID_19823	C1	0	-0.7	-2.19	-2.56
TEA003887.1	ID_19852	C1	0	-0.44	-1.66	-2.48
NOVEL08579	ID_20267	C1	0	-0.68	-0.93	-1.38
NOVEL07352	ID_20309	C1	0	-0.92	-2.81	-3.3
NOVEL04212	ID_20440	C1	0	-1.08	-1.81	-4.16
TEA012374.1	ID_20465	C1	0	-1.22	-2.02	-2.76
NOVEL06118	ID_20666	C1	0	-1.74	-6.83	-8.37
TEA000513.1	ID_20758	C1	0	-0.29	-0.51	-1.02
NOVEL02415	ID_20889	C1	0	-1	-1.74	-3.02
TEA023044.1	ID_21219	C1	0	-0.35	-0.74	-1.52
TEA004473.1	ID_21512	C1	0	-0.63	-1.8	-2.47
TEA029605.1	ID_21547	C1	0	-0.23	-0.9	-1.2
TEA009805.1	ID_21628	C1	0	-1.3	-3.08	-4.22
TEA000459.1	ID_21671	C1	0	-0.42	-0.85	-1.52
TEA005535.1	ID_21764	C1	0	-0.86	-1.86	-2.38
NOVEL07725	ID_21917	C1	0	-0.88	-1.16	-1.52
TEA016843.1	ID_21967	C1	0	-0.73	-2.3	-3.06
TEA009898.1	ID_22233	C1	0	-0.6	-2.18	-2.84
NOVEL00130	ID_22485	C1	0	-1.43	-5.97	-8.21
TEA005420.1	ID_22522	C1	0	-0.87	-1.63	-2.18
TEA033860.1	ID_22774	C1	0	-0.79	-2.86	-4.23
TEA032222.1	ID_22777	C1	0	-0.4	-2.03	-2.87
TEA007801.1	ID_22870	C1	0	-0.39	-0.89	-1.34
TEA026934.1	ID_22942	C1	0	-0.63	-1.06	-2.56
NOVEL01354	ID_22947	C1	0	-0.31	-0.95	-1.32
TEA018373.1	ID_23018	C1	0	-2.05	-4.39	-6.64
TEA005758.1	ID_23301	C1	0	-0.56	-1.13	-2.04
TEA015864.1	ID_23304	C1	0	-0.49	-1.83	-2.8
NOVEL10911	ID_23333	C1	0	-2.51	-4.08	-9.32
TEA006309.1	ID_23391	C1	0	-2.94	-4.42	-6.54
NOVEL01173	ID_23415	C1	0	-0.38	-0.68	-1.08
TEA010732.1	ID_23438	C1	0	-2.31	-7.25	-12.62
NOVEL04628	ID_23618	C1	0	-1.72	-3.11	-5
NOVEL01294	ID_23720	C1	0	-2.5	-5.3	-11.15
NOVEL04948	ID_23858	C1	0	-0.53	-0.82	-1.33
TEA011572.1	ID_23869	C1	0	-1.08	-2.68	-4.18
NOVEL04508	ID_23992	C1	0	-0.2	-0.98	-1.34
NOVEL00273	ID_24053	C1	0	-2.17	-3.54	-5.22
TEA022749.1	ID_24128	C1	0	-0.18	-0.74	-1.1
NOVEL08897	ID_24369	C1	0	-1.41	-3.51	-5.04
TEA004109.1	ID_24435	C1	0	-1.31	-2.47	-5.41
TEA006796.1	ID_24524	C1	0	-0.44	-0.69	-1.39
TEA025874.1	ID_24733	C1	0	-0.51	-0.78	-1.39
TEA020052.1	ID_24854	C1	0	-1.67	-2.48	-4.13
TEA024726.1	ID_24929	C1	0	-1.17	-3.16	-5.7
TEA022206.1	ID_25085	C1	0	-0.63	-1.07	-1.37
TEA010340.1	ID_25191	C1	0	-0.48	-0.93	-1.2
NOVEL08411	ID_25238	C1	0	-0.55	-1.18	-2.03
NOVEL07627	ID_25705	C1	0	-0.49	-1.47	-2.43
NOVEL03402	ID_25750	C1	0	-0.95	-1.6	-2.38
TEA014603.1	ID_25813	C1	0	-3.07	-6.07	-11.9
TEA018674.1	ID_25948	C1	0	-0.74	-1.36	-1.88
TEA027655.1	ID_25996	C1	0	-0.55	-1	-1.97
TEA000420.1	ID_26063	C1	0	-0.45	-0.71	-1.04
NOVEL08617	ID_26120	C1	0	-0.37	-0.62	-1.05
TEA015269.1	ID_26179	C1	0	-0.28	-1.16	-1.55
TEA018933.1	ID_26198	C1	0	-0.47	-0.72	-1.42
NOVEL03085	ID_26474	C1	0	-0.68	-1.7	-2.71
TEA017819.1	ID_26546	C1	0	-1.75	-4.37	-7.33
TEA022910.1	ID_26607	C1	0	-1.31	-2.51	-3.85
TEA006970.1	ID_26747	C1	0	-2.04	-2.85	-3.84
TEA022304.1	ID_26967	C1	0	-0.55	-1.61	-1.96
TEA002670.1	ID_27529	C1	0	-0.36	-0.71	-1.17
NOVEL07192	ID_27604	C1	0	-0.69	-1.45	-2.73
TEA024100.1	ID_27652	C1	0	-0.48	-1.32	-2.26
NOVEL08340	ID_27941	C1	0	-1.58	-3.6	-5.09
TEA018912.1	ID_28076	C1	0	-0.39	-0.98	-1.63
NOVEL02484	ID_28234	C1	0	-0.65	-0.92	-1.65
TEA000626.1	ID_28307	C1	0	-0.55	-0.85	-1.35
NOVEL00993	ID_28323	C1	0	-0.36	-0.66	-1.37
NOVEL06469	ID_28379	C1	0	-1.26	-4.25	-5.21
TEA030692.1	ID_28448	C1	0	-0.71	-1.66	-2.4
TEA021194.1	ID_28487	C1	0	-0.48	-1.85	-2.43
TEA013961.1	ID_28666	C1	0	-0.99	-1.31	-1.88
TEA017000.1	ID_28671	C1	0	-1.21	-1.95	-4.11
TEA016393.1	ID_29197	C1	0	-1.23	-1.76	-3.03
TEA011185.1	ID_29450	C1	0	-0.3	-0.57	-1.01
TEA007758.1	ID_29752	C1	0	-0.55	-0.83	-1.08
NOVEL09581	ID_29885	C1	0	-0.91	-1.77	-2.24
TEA016136.1	ID_29887	C1	0	-0.48	-0.79	-1.22
NOVEL00267	ID_29905	C1	0	-1.1	-2.43	-3.38
TEA017189.1	ID_29908	C1	0	-1.2	-2.35	-4.26
TEA019651.1	ID_30087	C1	0	-0.39	-0.65	-1.36
TEA025060.1	ID_30306	C1	0	-0.21	-0.58	-1.05
NOVEL10251	ID_30317	C1	0	-0.23	-1.07	-1.39
NOVEL00441	ID_30363	C1	0	-1.27	-2.13	-4.43
TEA027151.1	ID_30478	C1	0	-0.81	-1.74	-2.37
TEA029754.1	ID_30696	C1	0	-0.81	-1.44	-2.05
TEA002791.1	ID_31050	C1	0	-0.89	-2.01	-2.83
TEA014781.1	ID_31198	C1	0	-0.35	-0.85	-1.7
TEA024005.1	ID_31253	C1	0	-0.73	-1.76	-2.12
TEA019600.1	ID_31486	C1	0	-0.43	-0.8	-1.24
TEA004135.1	ID_31496	C1	0	-1.21	-1.9	-3.02
NOVEL07837	ID_31597	C1	0	-0.76	-1.18	-1.73
NOVEL03196	ID_31644	C1	0	-0.85	-1.7	-2.25
TEA029673.1	ID_31674	C1	0	-0.78	-3.28	-4.19
TEA023107.1	ID_31830	C1	0	-0.49	-0.69	-1.21
TEA029589.1	ID_32127	C1	0	-0.73	-1.11	-1.4
NOVEL01169	ID_32210	C1	0	-0.51	-1.29	-1.54
NOVEL02227	ID_32320	C1	0	-1.51	-3.03	-4.99
NOVEL09674	ID_32703	C1	0	-0.92	-2.14	-2.69
TEA026786.1	ID_32851	C1	0	-0.5	-0.7	-1.1
TEA016042.1	ID_33416	C1	0	-0.9	-2.59	-3.16
TEA008697.1	ID_33419	C1	0	-0.68	-1.97	-3.15
TEA010612.1	ID_33528	C1	0	-1.76	-3.34	-5.27
TEA014697.1	ID_33621	C1	0	-0.9	-2.98	-3.93
TEA025347.1	ID_33732	C1	0	-1.17	-2.31	-3.85
TEA028125.1	ID_33838	C1	0	-0.49	-1.09	-1.78
TEA019549.1	ID_34094	C1	0	-0.6	-0.97	-1.32
TEA011524.1	ID_34236	C1	0	-0.94	-2.17	-3.36
TEA027319.1	ID_34496	C1	0	-2.21	-3.1	-4.12
TEA027269.1	ID_34572	C1	0	-0.67	-1.08	-1.89
NOVEL08945	ID_34652	C1	0	-0.8	-1.32	-1.91
NOVEL09252	ID_34937	C1	0	-0.36	-0.63	-1.27
TEA020532.1	ID_34996	C1	0	-0.68	-1.62	-3.17
NOVEL06064	ID_35011	C1	0	-0.49	-0.81	-1.77
TEA016426.1	ID_35297	C1	0	-0.72	-1.19	-1.58
NOVEL08087	ID_35303	C1	0	-0.35	-1.28	-1.75
NOVEL01217	ID_36368	C1	0	-2.28	-4.96	-8.1
NOVEL01247	ID_36410	C1	0	-0.42	-0.73	-1.14
TEA020001.1	ID_36448	C1	0	-0.35	-0.76	-1.03
TEA027944.1	ID_36515	C1	0	-0.69	-1.41	-1.95
TEA001117.1	ID_36585	C1	0	-1.55	-2.16	-3.63
TEA004482.1	ID_36831	C1	0	-1.17	-2.64	-3.41
TEA006966.1	ID_36961	C1	0	-0.53	-0.89	-2.15
TEA024913.1	ID_37003	C1	0	-0.93	-1.94	-3.91
NOVEL10866	ID_37081	C1	0	-1.85	-3.52	-7.3
NOVEL09699	ID_37083	C1	0	-1.09	-1.71	-2.51
TEA032821.1	ID_37101	C1	0	-1.18	-2.27	-3.53
TEA001140.1	ID_37114	C1	0	-0.44	-1.11	-1.65
TEA011963.1	ID_37217	C1	0	-0.43	-1.05	-1.44
TEA004355.1	ID_37257	C1	0	-0.49	-0.9	-2.01
TEA010948.1	ID_37273	C1	0	-0.47	-0.96	-1.82
TEA022236.1	ID_37292	C1	0	-0.78	-1.57	-2.13
NOVEL08990	ID_37559	C1	0	-2.03	-3	-4.88
TEA031188.1	ID_37593	C1	0	-0.53	-0.8	-1.06
TEA002343.1	ID_37606	C1	0	-0.76	-1.18	-2.4
TEA010014.1	ID_37685	C1	0	-1.22	-2.11	-4.28
TEA003542.1	ID_37726	C1	0	-1.01	-1.3	-1.76
NOVEL01401	ID_37752	C1	0	-0.76	-1.6	-2
NOVEL07700	ID_38401	C1	0	-0.49	-0.94	-1.23
TEA019533.1	ID_38451	C1	0	-1.15	-3.66	-4.72
TEA001741.1	ID_38579	C1	0	-0.7	-3.39	-4.58
TEA024084.1	ID_38618	C1	0	-1.13	-1.57	-2.4
TEA020378.1	ID_38709	C1	0	-0.79	-1.49	-1.96
TEA028401.1	ID_38743	C1	0	-0.58	-1.12	-2.45
TEA030505.1	ID_38983	C1	0	-1.45	-3.33	-4.53
TEA001413.1	ID_39023	C1	0	-1.3	-2.26	-3.05
NOVEL00788	ID_39126	C1	0	-2.63	-5.47	-10.27
NOVEL00842	ID_39288	C1	0	-1.22	-2.61	-3.28
TEA000834.1	ID_39302	C1	0	-1.21	-3.98	-4.8
TEA026937.1	ID_39502	C1	0	-0.83	-1.62	-2.13
TEA018167.1	ID_39829	C1	0	-0.9	-1.92	-3.07
TEA029804.1	ID_39866	C1	0	-0.89	-3.46	-4.25
TEA016384.1	ID_39869	C1	0	-0.33	-1.01	-1.21
TEA023766.1	ID_40074	C1	0	-0.53	-0.94	-1.4
TEA031665.1	ID_40115	C1	0	-0.97	-2.46	-4.3
TEA007049.1	ID_40283	C1	0	-1.6	-2.59	-3.55
TEA001054.1	ID_40324	C1	0	-5.39	-7.59	-12.28
TEA027323.1	ID_40345	C1	0	-0.17	-0.76	-1.04
TEA016428.1	ID_40390	C1	0	-0.85	-1.83	-2.79
TEA022088.1	ID_40401	C1	0	-0.68	-1.27	-1.85
NOVEL10906	ID_40510	C1	0	-0.28	-0.76	-1.28
TEA012432.1	ID_40575	C1	0	-1.97	-3.03	-5.86
TEA002469.1	ID_40670	C1	0	-0.52	-2.47	-3.58
TEA013773.1	ID_40695	C1	0	-1.72	-3.74	-7.87
NOVEL06162	ID_40768	C1	0	-0.69	-2.96	-3.76
NOVEL06200	ID_40822	C1	0	-2.36	-3.58	-5.1
TEA002775.1	ID_40853	C1	0	-1.02	-1.81	-3.63
TEA012674.1	ID_40886	C1	0	-1.82	-2.84	-3.76
NOVEL07282	ID_40889	C1	0	-0.45	-2.08	-2.78
TEA003775.1	ID_41071	C1	0	-0.45	-0.7	-1.13
TEA023050.1	ID_41351	C1	0	-0.58	-0.89	-1.14
TEA012835.1	ID_41549	C1	0	-0.27	-0.52	-1.14
TEA015563.1	ID_41575	C1	0	-1.38	-1.97	-3.31
TEA026724.1	ID_41784	C1	0	-0.39	-0.7	-1.05
TEA017271.1	ID_41834	C1	0	-0.3	-1.07	-1.48
TEA010438.1	ID_42133	C1	0	-1.02	-1.51	-1.92
NOVEL00824	ID_42148	C1	0	-1.08	-1.67	-2.21
TEA013219.1	ID_42236	C1	0	-0.83	-1.57	-2.14
TEA009987.1	ID_42270	C1	0	-0.7	-1.34	-2.12
TEA030471.1	ID_42324	C1	0	-0.47	-1.6	-1.95
TEA015598.1	ID_42436	C1	0	-0.49	-0.76	-1.03
TEA032896.1	ID_42510	C1	0	-0.64	-1.03	-2.29
TEA015853.1	ID_42639	C1	0	-0.43	-0.77	-1.05
TEA005260.1	ID_42646	C1	0	-0.78	-1.07	-1.45
NOVEL02498	ID_42776	C1	0	-1.51	-2.41	-4.36
NOVEL01544	ID_42800	C1	0	-0.26	-0.72	-1.07
TEA013693.1	ID_42981	C1	0	-0.95	-1.41	-2.27
TEA023461.1	ID_43119	C1	0	-0.43	-0.7	-1.08
NOVEL09404	ID_43413	C1	0	-0.45	-1.17	-1.65
TEA020048.1	ID_43476	C1	0	-0.54	-1.06	-1.69
TEA026984.1	ID_43499	C1	0	-1.21	-1.59	-2.08
NOVEL04683	ID_43562	C1	0	-1.13	-3.88	-5.44
NOVEL03475	ID_43785	C1	0	-1.05	-1.78	-2.35
TEA026722.1	ID_43871	C1	0	-0.57	-1.14	-1.87
TEA000954.1	ID_44101	C1	0	-0.64	-1.89	-2.59
TEA009104.1	ID_44145	C1	0	-0.35	-0.6	-1.38
TEA031472.1	ID_44297	C1	0	-0.47	-1.31	-1.78
TEA013040.1	ID_44581	C1	0	-0.44	-0.65	-1.04
TEA011427.1	ID_44655	C1	0	-0.74	-1.05	-1.36
TEA012619.1	ID_44765	C1	0	-0.73	-1.15	-1.54
NOVEL06580	ID_44892	C1	0	-4.75	-6.77	-11.23
NOVEL08607	ID_45011	C1	0	-0.19	-0.89	-1.3
TEA026349.1	ID_45095	C1	0	-0.68	-1.3	-1.81
NOVEL02859	ID_45153	C1	0	-0.52	-1.14	-1.79
TEA023709.1	ID_45164	C1	0	-0.75	-1.52	-2
TEA021866.1	ID_1467	C2	0	0.71	1.17	2.19
NOVEL06546	ID_2143	C2	0	5.02	7.05	10.57
TEA008948.1	ID_2363	C2	0	0.86	2.56	3.72
NOVEL08030	ID_2500	C2	0	0.63	1.41	1.79
TEA008252.1	ID_2568	C2	0	0.59	1.15	2.04
TEA015791.1	ID_2879	C2	0	0.46	0.9	1.29
TEA031707.1	ID_3168	C2	0	0.3	0.57	1.06
TEA033747.1	ID_3230	C2	0	0.31	0.76	1.12
TEA026598.1	ID_3258	C2	0	0.5	0.82	1.05
TEA025044.1	ID_3325	C2	0	0.91	1.84	3.4
NOVEL09099	ID_3351	C2	0	0.29	0.51	1.06
TEA026417.1	ID_3708	C2	0	0.36	0.6	1.06
NOVEL07641	ID_3729	C2	0	1.27	1.69	2.43
NOVEL09130	ID_3773	C2	0	0.46	0.81	1.22
TEA012142.1	ID_3986	C2	0	0.21	0.71	1.14
NOVEL08807	ID_4195	C2	0	1.27	2.67	3.5
TEA000381.1	ID_4389	C2	0	0.51	0.73	1.04
TEA020424.1	ID_4597	C2	0	0.4	0.91	1.22
NOVEL01630	ID_4697	C2	0	0.45	0.76	1.25
NOVEL10776	ID_4880	C2	0	0.94	3.01	4.46
TEA028621.1	ID_4991	C2	0	0.35	0.64	1.44
TEA009555.1	ID_5128	C2	0	0.57	1.04	1.45
NOVEL09573	ID_5137	C2	0	0.7	1.51	2.76
TEA009833.1	ID_5296	C2	0	0.97	2.41	3.31
NOVEL05248	ID_5640	C2	0	0.85	1.4	1.81
TEA021928.1	ID_5873	C2	0	0.43	0.77	1.03
TEA031769.1	ID_5998	C2	0	0.27	0.86	1.33
TEA021956.1	ID_6293	C2	0	2.14	3.29	6.16
TEA000171.1	ID_6491	C2	0	0.66	0.96	1.28
NOVEL06460	ID_6772	C2	0	0.35	0.73	1.05
TEA032991.1	ID_6785	C2	0	0.84	1.4	2.01
TEA023497.1	ID_6795	C2	0	3.89	5.51	7.87
TEA031907.1	ID_7084	C2	0	1.03	2.03	2.65
TEA019000.1	ID_7236	C2	0	0.98	2.8	4.5
NOVEL08668	ID_7561	C2	0	0.86	1.24	2.11
TEA003791.1	ID_7862	C2	0	0.55	0.91	1.16
NOVEL08356	ID_8319	C2	0	0.92	1.62	2.05
NOVEL10331	ID_10219	C2	0	1.29	2.29	3.02
TEA023307.1	ID_10327	C2	0	0.88	1.6	3.53
NOVEL00984	ID_10798	C2	0	0.65	1.18	1.59
TEA024004.1	ID_10974	C2	0	0.58	2.17	3.41
NOVEL06652	ID_11541	C2	0	0.22	0.89	1.09
TEA031572.1	ID_11853	C2	0	1.38	1.91	2.47
TEA015798.1	ID_11868	C2	0	0.96	1.98	3.5
NOVEL00389	ID_11952	C2	0	0.9	1.69	2.45
TEA033116.1	ID_11965	C2	0	0.56	1	2.04
NOVEL11090	ID_12152	C2	0	0.8	1.18	1.68
TEA024308.1	ID_12401	C2	0	0.38	0.62	1.23
TEA000691.1	ID_12675	C2	0	0.28	0.82	1.02
TEA029320.1	ID_12937	C2	0	0.56	1.23	1.81
TEA015030.1	ID_13075	C2	0	0.6	0.86	1.33
NOVEL02433	ID_13331	C2	0	1	1.5	2.6
TEA015549.1	ID_13564	C2	0	0.41	0.81	1.53
TEA014270.1	ID_13565	C2	0	0.44	1.31	1.8
NOVEL04188	ID_13895	C2	0	0.7	1.14	1.82
NOVEL01515	ID_13947	C2	0	1.02	2.62	5.03
NOVEL01008	ID_14250	C2	0	0.47	2.47	3.3
TEA030263.1	ID_14329	C2	0	1	2.32	3.61
TEA031778.1	ID_14380	C2	0	0.36	0.71	1.3
TEA019986.1	ID_15148	C2	0	0.7	1.06	1.51
TEA019857.1	ID_16078	C2	0	0.44	0.71	1.47
TEA021700.1	ID_16089	C2	0	0.38	1.18	1.59
NOVEL06079	ID_17435	C2	0	0.47	0.93	1.45
NOVEL04597	ID_17537	C2	0	0.51	1.28	1.63
TEA027942.1	ID_17541	C2	0	0.51	0.94	1.34
TEA012906.1	ID_17866	C2	0	0.49	1.19	1.43
TEA025818.1	ID_18045	C2	0	0.45	1.34	1.59
NOVEL10449	ID_18526	C2	0	0.24	1.01	1.36
TEA021756.1	ID_18544	C2	0	0.4	0.7	1.25
NOVEL02477	ID_18856	C2	0	0.58	1.06	1.68
TEA022355.1	ID_20072	C2	0	1.13	1.81	2.4
TEA025433.1	ID_20094	C2	0	0.36	0.84	1.09
NOVEL04316	ID_20139	C2	0	0.49	1.1	1.8
TEA033854.1	ID_20498	C2	0	0.93	3.07	3.68
TEA026335.1	ID_20699	C2	0	0.78	1.13	1.98
NOVEL06567	ID_20979	C2	0	0.41	1.27	1.67
NOVEL00225	ID_21082	C2	0	1.68	2.28	3
TEA015682.1	ID_21444	C2	0	0.42	0.99	1.92
TEA033513.1	ID_21460	C2	0	0.26	0.85	1.07
NOVEL08844	ID_21736	C2	0	0.26	0.65	1.05
TEA017086.1	ID_21874	C2	0	0.43	0.7	1.36
TEA011399.1	ID_22423	C2	0	0.37	0.92	1.54
TEA026305.1	ID_22461	C2	0	0.48	1.43	2.45
TEA014471.1	ID_22679	C2	0	0.49	0.69	1.18
TEA012112.1	ID_22844	C2	0	0.53	1.09	1.65
TEA031672.1	ID_22954	C2	0	0.81	1.82	3.37
TEA022138.1	ID_23116	C2	0	0.54	0.74	1.14
TEA010762.1	ID_23710	C2	0	0.61	1.19	1.47
TEA027704.1	ID_24002	C2	0	0.41	0.6	1.1
TEA022701.1	ID_24055	C2	0	0.99	1.52	2.34
NOVEL10626	ID_24280	C2	0	1.43	2.09	2.75
TEA007940.1	ID_24787	C2	0	0.56	2.13	3.11
TEA000344.1	ID_24804	C2	0	0.7	1.59	2.26
NOVEL05199	ID_24805	C2	0	2.34	4.03	5.03
NOVEL10483	ID_25554	C2	0	1.39	1.85	2.65
TEA005658.1	ID_25574	C2	0	0.47	1.21	2.35
TEA000258.1	ID_26168	C2	0	1	2.3	3.36
TEA001831.1	ID_26481	C2	0	1.04	1.63	2.41
NOVEL08175	ID_26574	C2	0	0.96	2.3	3.35
TEA006851.1	ID_26823	C2	0	0.8	1.52	2.39
TEA018665.1	ID_27238	C2	0	0.69	1.5	2.32
TEA027690.1	ID_27544	C2	0	0.84	1.36	1.88
TEA017372.1	ID_27673	C2	0	0.62	0.9	1.19
TEA023569.1	ID_28675	C2	0	1.33	1.76	2.32
NOVEL03577	ID_29119	C2	0	0.68	2.39	3.03
NOVEL01750	ID_29336	C2	0	0.99	1.57	2.45
NOVEL07330	ID_29473	C2	0	0.6	0.86	1.11
TEA019472.1	ID_29569	C2	0	1.12	1.69	2.32
TEA015903.1	ID_29632	C2	0	1.56	6.12	9.36
TEA021110.1	ID_29732	C2	0	1.87	2.56	3.59
TEA006128.1	ID_29853	C2	0	0.73	1.13	1.77
NOVEL08508	ID_30021	C2	0	1.09	2.31	2.78
NOVEL00113	ID_30152	C2	0	0.49	0.81	1.78
TEA028809.1	ID_30699	C2	0	1.38	3.03	3.93
TEA012604.1	ID_30809	C2	0	0.63	1.58	1.93
TEA024088.1	ID_31548	C2	0	0.46	0.66	1.14
TEA017495.1	ID_31645	C2	0	0.41	0.94	1.16
TEA001865.1	ID_31724	C2	0	0.42	0.83	1.15
TEA031628.1	ID_32249	C2	0	0.45	1.49	1.99
TEA028654.1	ID_32402	C2	0	1.22	1.72	2.54
TEA003636.1	ID_33200	C2	0	0.87	1.49	2.74
TEA023974.1	ID_33232	C2	0	1.63	2.13	2.8
TEA027998.1	ID_33325	C2	0	0.79	1.35	1.99
TEA016738.1	ID_33381	C2	0	0.84	1.21	1.89
NOVEL11083	ID_33862	C2	0	0.38	0.6	1.16
TEA017240.1	ID_33962	C2	0	0.94	1.62	2.39
TEA014313.1	ID_34415	C2	0	0.3	0.71	1.03
TEA014887.1	ID_34425	C2	0	1.27	1.71	2.68
TEA019694.1	ID_34733	C2	0	1.42	2.43	3.33
NOVEL05249	ID_34852	C2	0	0.95	2.04	2.72
TEA008594.1	ID_34936	C2	0	0.41	0.78	1.46
TEA028602.1	ID_35248	C2	0	0.49	1.11	1.5
TEA026948.1	ID_35409	C2	0	1	1.75	2.56
TEA027330.1	ID_35790	C2	0	0.58	0.81	1.15
TEA023827.1	ID_35894	C2	0	0.61	0.87	1.17
NOVEL03628	ID_36069	C2	0	5.05	7.37	11.03
TEA005504.1	ID_36177	C2	0	0.61	0.97	1.89
TEA024381.1	ID_36362	C2	0	1.22	1.72	2.57
TEA006717.1	ID_36882	C2	0	0.69	1.97	3.34
NOVEL04571	ID_38554	C2	0	1.92	2.6	3.39
NOVEL07304	ID_38555	C2	0	1.21	1.69	2.29
TEA020765.1	ID_38667	C2	0	1.28	1.84	2.92
TEA016076.1	ID_39269	C2	0	0.41	1.29	1.57
TEA021720.1	ID_39483	C2	0	0.53	0.76	1.03
TEA015670.1	ID_39536	C2	0	0.54	1.65	2
TEA010774.1	ID_39597	C2	0	0.96	1.57	2.02
NOVEL10338	ID_39807	C2	0	0.47	0.89	1.13
TEA028735.1	ID_39847	C2	0	0.39	0.77	1.52
TEA003785.1	ID_40905	C2	0	1.3	2.55	3.3
TEA018384.1	ID_40988	C2	0	0.37	0.82	1.17
NOVEL04464	ID_41140	C2	0	1.42	2.08	3.1
TEA020105.1	ID_41304	C2	0	0.34	1.09	1.27
TEA016023.1	ID_41457	C2	0	4	5.67	7.39
TEA029706.1	ID_41594	C2	0	0.55	1.09	1.74
NOVEL01839	ID_41856	C2	0	0.33	0.81	1.53
TEA013889.1	ID_41920	C2	0	0.61	1.67	2.94
TEA023142.1	ID_42170	C2	0	0.45	0.82	1.47
TEA019325.1	ID_42231	C2	0	0.47	1.44	2.54
TEA022220.1	ID_42610	C2	0	3.65	10.73	14.07
TEA016824.1	ID_42631	C2	0	0.58	1.21	1.98
TEA022222.1	ID_42742	C2	0	1.04	2.02	2.66
NOVEL06019	ID_42788	C2	0	5.8	8.9	11.44
TEA013613.1	ID_43367	C2	0	0.29	0.96	1.2
NOVEL00908	ID_43371	C2	0	0.82	1.46	2.81
NOVEL06875	ID_44039	C2	0	0.41	0.8	1.16
TEA028722.1	ID_44463	C2	0	0.96	1.96	2.61
TEA016338.1	ID_44527	C2	0	4.41	6.76	9.27
TEA000665.1	ID_44543	C2	0	0.25	0.7	1.2
NOVEL05040	ID_44764	C2	0	0.47	1.71	2.11
TEA012490.1	ID_44991	C2	0	0.57	0.88	1.17
TEA033455.1	ID_45218	C2	0	1.15	1.49	2.05
TEA016375.1	ID_17	C3	0	1.62	1.17	2.37
NOVEL00080	ID_78	C3	0	5.45	3.84	11.2
TEA007819.1	ID_282	C3	0	0.66	0.73	1.3
TEA000951.1	ID_352	C3	0	3.72	2.2	5.34
TEA025498.1	ID_523	C3	0	1.59	1.54	2.98
TEA000564.1	ID_555	C3	0	1.12	0.6	1.49
TEA003156.1	ID_611	C3	0	0.97	0.74	2.29
NOVEL01899	ID_697	C3	0	6.2	6.21	11.04
TEA016608.1	ID_735	C3	0	0.82	0.93	1.58
TEA006465.1	ID_786	C3	0	0.59	0.53	1.1
TEA003434.1	ID_792	C3	0	2.43	1.41	3.56
TEA019090.1	ID_894	C3	0	2.53	1.17	3.95
TEA029398.1	ID_901	C3	0	2.03	1.56	3.12
TEA017969.1	ID_908	C3	0	1.6	1.63	2.26
TEA001310.1	ID_936	C3	0	2.1	1.24	3.41
NOVEL09837	ID_1034	C3	0	7.98	8.48	12.18
TEA029969.1	ID_1229	C3	0	0.66	0.3	1.2
TEA003817.1	ID_1310	C3	0	7.49	5.02	9.28
NOVEL00223	ID_1389	C3	0	5.76	4.19	7.55
TEA005051.1	ID_1401	C3	0	0.73	0.28	1.11
TEA021799.1	ID_1879	C3	0	0.72	0.79	1.05
TEA014451.1	ID_1891	C3	0	1.21	1.23	2.26
TEA022584.1	ID_2001	C3	0	0.82	0.91	1.5
TEA016565.1	ID_2019	C3	0	0.9	0.99	1.51
NOVEL00112	ID_2223	C3	0	5.05	3.67	6.64
TEA000445.1	ID_2296	C3	0	1.17	0.49	2.07
NOVEL04945	ID_2419	C3	0	1.07	0.75	2.49
TEA011296.1	ID_2672	C3	0	1.08	0.43	2.59
NOVEL08428	ID_2674	C3	0	0.56	0.62	1.04
NOVEL06515	ID_2819	C3	0	0.41	0.54	1.08
TEA018560.1	ID_3211	C3	0	0.57	0.73	1.05
TEA027422.1	ID_3219	C3	0	4.29	4.53	6.52
TEA012404.1	ID_3290	C3	0	0.77	0.69	1.24
TEA030024.1	ID_3317	C3	0	2.15	2.57	3.41
TEA030087.1	ID_3330	C3	0	1.02	1.13	1.86
TEA008497.1	ID_3572	C3	0	1.69	1.42	2.16
TEA020910.1	ID_3795	C3	0	4.16	2.31	4.85
TEA020103.1	ID_3924	C3	0	0.49	0.64	1.36
TEA006210.1	ID_3953	C3	0	1.5	1	1.91
TEA022594.1	ID_3996	C3	0	1.8	2.31	3.35
NOVEL02965	ID_4063	C3	0	1.2	0.77	1.44
TEA003202.1	ID_4192	C3	0	0.7	0.67	1.15
TEA012077.1	ID_4216	C3	0	0.65	0.23	1.31
NOVEL05778	ID_4239	C3	0	0.91	0.59	1.57
TEA015137.1	ID_4713	C3	0	5.35	5.34	7.98
TEA020796.1	ID_4737	C3	0	0.66	0.45	1.12
TEA016597.1	ID_4837	C3	0	4.88	2.89	5.4
TEA003616.1	ID_4859	C3	0	0.81	0.7	1.11
NOVEL02485	ID_5027	C3	0	7.35	4.79	10.35
TEA000720.1	ID_5073	C3	0	1.25	0.91	2.22
TEA029779.1	ID_5198	C3	0	0.78	0.46	1.07
NOVEL07527	ID_5316	C3	0	0.54	0.18	1.09
TEA029903.1	ID_5572	C3	0	1.18	0.82	2.04
NOVEL01548	ID_5811	C3	0	1.6	1.5	2.63
TEA029845.1	ID_5962	C3	0	2.27	0.81	4.25
TEA013258.1	ID_6062	C3	0	1.56	1.45	2.3
TEA013554.1	ID_6141	C3	0	1.09	1.16	1.93
TEA004657.1	ID_6209	C3	0	0.95	1.08	2.37
TEA024166.1	ID_6377	C3	0	0.58	0.55	1.12
TEA006320.1	ID_6432	C3	0	0.66	0.48	1.03
TEA011320.1	ID_6581	C3	0	0.88	0.76	1.2
TEA029281.1	ID_6595	C3	0	1.05	0.97	1.91
TEA009760.1	ID_6684	C3	0	1.33	1.47	1.97
TEA011529.1	ID_6860	C3	0	2.7	1.45	3.25
NOVEL09105	ID_6918	C3	0	0.98	0.98	1.55
TEA011195.1	ID_6979	C3	0	0.41	0.52	1.5
TEA001666.1	ID_7100	C3	0	1.14	1.13	1.68
TEA016183.1	ID_7171	C3	0	1.59	1.44	2.22
NOVEL08973	ID_7173	C3	0	2.55	3.42	5.91
NOVEL02404	ID_7512	C3	0	2.74	2.21	3.47
NOVEL02359	ID_7582	C3	0	2.77	3.1	5.99
TEA008260.1	ID_7693	C3	0	0.73	0.91	2.05
TEA021545.1	ID_7700	C3	0	1.37	1.02	2.03
TEA033701.1	ID_8042	C3	0	1.5	0.53	3.35
NOVEL09064	ID_8157	C3	0	0.9	0.87	1.28
TEA021360.1	ID_8299	C3	0	2.15	1.76	2.82
TEA000377.1	ID_8311	C3	0	0.8	0.98	2.85
NOVEL10909	ID_8602	C3	0	1.35	1.6	2.66
TEA023141.1	ID_8621	C3	0	0.8	0.4	1.53
NOVEL05165	ID_8764	C3	0	0.5	0.43	1.1
TEA017763.1	ID_8796	C3	0	0.74	0.3	1.46
TEA009771.1	ID_8818	C3	0	0.65	0.56	1.18
NOVEL03183	ID_8905	C3	0	0.67	0.61	1.75
TEA012047.1	ID_8928	C3	0	2.19	2.49	3.31
NOVEL09640	ID_9024	C3	0	1.53	1.39	2.26
TEA010510.1	ID_9068	C3	0	1.03	1.33	2.34
TEA032613.1	ID_9096	C3	0	0.96	0.41	1.99
TEA005088.1	ID_9200	C3	0	0.59	0.75	1.49
TEA020562.1	ID_9221	C3	0	1.46	1.51	2.43
NOVEL02877	ID_9227	C3	0	2.45	1.67	4.46
TEA021385.1	ID_9251	C3	0	1.8	1.9	2.68
TEA031367.1	ID_9693	C3	0	0.98	1.36	2.8
TEA009564.1	ID_9777	C3	0	8.08	6.34	11.36
TEA018484.1	ID_9864	C3	0	1.29	1.07	1.85
TEA007812.1	ID_9931	C3	0	0.86	0.31	1.55
NOVEL10441	ID_9954	C3	0	0.68	0.3	1.25
TEA027120.1	ID_10076	C3	0	0.76	0.73	1.28
NOVEL02852	ID_10231	C3	0	2.83	2.02	7.41
TEA019264.1	ID_10345	C3	0	2.3	1.54	3.72
TEA017639.1	ID_10434	C3	0	2.95	1.87	3.93
TEA017232.1	ID_10450	C3	0	0.75	0.57	1.37
NOVEL06126	ID_10754	C3	0	1.12	0.87	1.49
TEA002822.1	ID_10926	C3	0	1.83	1.72	4.08
NOVEL00281	ID_10999	C3	0	6.59	5.29	8.26
TEA018102.1	ID_11139	C3	0	1.48	1.1	2.01
TEA018520.1	ID_11192	C3	0	0.96	0.99	1.59
TEA007128.1	ID_11221	C3	0	1.56	1.57	4.72
TEA013350.1	ID_11231	C3	0	1.55	1.29	2.59
TEA023094.1	ID_11415	C3	0	1.47	1.25	2.1
TEA003598.1	ID_11416	C3	0	0.9	0.95	1.3
TEA008899.1	ID_11451	C3	0	0.49	0.34	1.47
NOVEL05972	ID_11888	C3	0	7.65	7.85	12.38
TEA031133.1	ID_11981	C3	0	5.38	4.36	7.62
TEA020738.1	ID_11997	C3	0	3.31	3.09	4.91
TEA026283.1	ID_12016	C3	0	0.42	0.45	1.19
TEA007026.1	ID_12125	C3	0	3.54	2.85	4.43
NOVEL09776	ID_12139	C3	0	1.98	0.84	2.79
NOVEL05739	ID_12317	C3	0	2.46	2.27	3.68
TEA031080.1	ID_12345	C3	0	0.73	0.3	1.54
TEA022534.1	ID_12475	C3	0	1.23	0.72	2.04
TEA002288.1	ID_12539	C3	0	0.72	0.65	1.78
NOVEL08750	ID_12645	C3	0	3.25	3.51	4.74
TEA005795.1	ID_12785	C3	0	0.83	0.4	1.14
TEA019486.1	ID_12903	C3	0	0.82	0.87	1.73
TEA004431.1	ID_12941	C3	0	0.82	0.72	1.38
TEA000371.1	ID_13115	C3	0	5.07	2.76	5.61
NOVEL09132	ID_13125	C3	0	2.84	1.63	3.28
TEA021605.1	ID_13405	C3	0	2.1	2.1	3.02
TEA017614.1	ID_13592	C3	0	1.22	1.19	2.1
NOVEL07822	ID_13679	C3	0	3.71	4.74	10.92
TEA008350.1	ID_13729	C3	0	1.3	1.34	2.01
TEA028865.1	ID_13869	C3	0	0.65	0.59	1.08
TEA000745.1	ID_13929	C3	0	0.79	0.9	1.3
TEA021413.1	ID_13978	C3	0	1.02	1.05	3.68
TEA000374.1	ID_14017	C3	0	1.2	0.74	1.49
TEA033488.1	ID_14066	C3	0	5.28	4.69	6.89
TEA017326.1	ID_14087	C3	0	1.29	1.65	2.73
TEA027449.1	ID_14156	C3	0	7	4.99	9.04
TEA004126.1	ID_14240	C3	0	0.68	0.58	1.12
TEA011785.1	ID_14244	C3	0	1.51	1.41	2.93
TEA025064.1	ID_14298	C3	0	0.88	0.62	2.06
TEA002807.1	ID_14554	C3	0	2.97	1.97	4.27
NOVEL09986	ID_14707	C3	0	4.21	5.29	8.8
TEA009596.1	ID_14745	C3	0	0.8	0.72	1.28
NOVEL04097	ID_14891	C3	0	6.37	4.78	8.52
NOVEL03879	ID_14906	C3	0	0.69	0.43	1.04
NOVEL03510	ID_14973	C3	0	1.48	0.88	1.82
NOVEL08518	ID_15081	C3	0	1.13	0.96	1.63
TEA012011.1	ID_15130	C3	0	4.62	3.54	6.76
TEA028921.1	ID_15241	C3	0	2.43	1.37	3.38
TEA029214.1	ID_15283	C3	0	4.29	3.73	5.59
NOVEL01035	ID_15571	C3	0	2.36	1.96	3.39
TEA001739.1	ID_15589	C3	0	1.36	1.43	2.35
TEA005713.1	ID_15763	C3	0	3.79	4.81	6.85
TEA018672.1	ID_15847	C3	0	2.22	2.74	3.98
TEA000099.1	ID_15859	C3	0	2.34	1.61	3
TEA022844.1	ID_16002	C3	0	0.7	0.72	1.05
NOVEL01391	ID_16106	C3	0	5.04	6.02	9.21
TEA005907.1	ID_16129	C3	0	1.02	1	1.67
TEA018868.1	ID_16175	C3	0	0.84	0.57	2.09
NOVEL06201	ID_16203	C3	0	2.27	1.79	2.89
TEA030304.1	ID_16333	C3	0	1.22	1.42	1.93
TEA019735.1	ID_16346	C3	0	0.91	0.98	2.24
TEA032948.1	ID_16434	C3	0	0.46	0.46	1.21
TEA002497.1	ID_16606	C3	0	1.15	1.46	2.08
TEA023669.1	ID_16634	C3	0	3.8	3.79	5.39
TEA021847.1	ID_16748	C3	0	1.54	1.23	2.01
TEA007469.1	ID_16861	C3	0	0.37	0.47	1.06
TEA009947.1	ID_17124	C3	0	0.78	0.45	1.11
NOVEL01987	ID_17233	C3	0	1.28	0.84	2.18
TEA028093.1	ID_17326	C3	0	0.77	0.67	1.2
NOVEL02640	ID_17380	C3	0	0.69	0.49	1.45
NOVEL02428	ID_17649	C3	0	8.21	6.86	11.51
NOVEL09585	ID_17829	C3	0	0.96	0.3	1.64
NOVEL05318	ID_18158	C3	0	5.58	3.74	6.77
TEA025425.1	ID_18429	C3	0	1.77	0.81	2.61
NOVEL04006	ID_18744	C3	0	1.63	1.21	1.96
TEA027250.1	ID_18796	C3	0	1.58	1.4	3.7
TEA000671.1	ID_18807	C3	0	0.68	0.4	1.04
NOVEL10667	ID_18829	C3	0	7.58	6.29	11.24
TEA001560.1	ID_18998	C3	0	8.11	4.79	9.69
NOVEL01563	ID_19027	C3	0	5.49	5.06	11.84
TEA026812.1	ID_19049	C3	0	1.05	0.5	1.37
TEA021374.1	ID_19134	C3	0	1.99	1.32	2.48
TEA013443.1	ID_19200	C3	0	5.79	6.55	9.71
NOVEL01546	ID_19237	C3	0	1.23	0.88	2.53
TEA004258.1	ID_19262	C3	0	4.03	2.05	7.15
NOVEL07921	ID_19281	C3	0	1.79	1.1	2.35
TEA011198.1	ID_19311	C3	0	0.58	0.55	1.02
NOVEL05656	ID_19487	C3	0	1.59	0.77	2.09
NOVEL06974	ID_19638	C3	0	1.04	0.48	1.74
NOVEL09781	ID_19642	C3	0	0.56	0.42	1.52
TEA033612.1	ID_19657	C3	0	5.24	3.1	6
TEA028279.1	ID_19673	C3	0	1.18	0.98	2
NOVEL07824	ID_19751	C3	0	0.99	0.58	1.5
TEA005964.1	ID_19846	C3	0	0.79	1.04	1.9
NOVEL00948	ID_20016	C3	0	9	5	10.39
TEA018631.1	ID_20052	C3	0	1.75	0.94	2.36
TEA004742.1	ID_20082	C3	0	0.43	0.56	1.29
TEA014356.1	ID_20124	C3	0	1.19	0.85	1.66
TEA013563.1	ID_20125	C3	0	0.87	0.88	1.25
TEA015018.1	ID_20540	C3	0	1.98	1.26	2.27
NOVEL04454	ID_20645	C3	0	1.03	0.8	1.74
TEA000413.1	ID_20750	C3	0	2.86	1.76	3.24
NOVEL01745	ID_20806	C3	0	1.73	2.21	3.89
TEA013873.1	ID_20827	C3	0	0.81	0.66	1.94
TEA029516.1	ID_20872	C3	0	0.65	0.75	2.24
TEA013937.1	ID_20985	C3	0	0.56	0.75	1.95
NOVEL03006	ID_21136	C3	0	2.56	1.98	5.58
TEA010010.1	ID_21274	C3	0	4.51	5.08	8.2
NOVEL11224	ID_21330	C3	0	2.85	1.91	3.34
NOVEL10717	ID_21492	C3	0	0.47	0.53	1.18
TEA023414.1	ID_21703	C3	0	0.83	0.77	1.45
TEA007755.1	ID_21742	C3	0	0.77	0.83	1.22
TEA011246.1	ID_21848	C3	0	1.11	1.26	1.72
TEA028177.1	ID_21946	C3	0	0.54	0.57	1.46
TEA008479.1	ID_22099	C3	0	1.85	2.21	2.9
TEA024910.1	ID_22268	C3	0	1.46	0.8	2.7
TEA032373.1	ID_22275	C3	0	2.33	1.47	3.04
NOVEL10179	ID_22330	C3	0	0.68	0.63	1.4
NOVEL04516	ID_22452	C3	0	9.71	7.12	11.66
TEA021001.1	ID_22495	C3	0	3.29	4.32	10.44
TEA018195.1	ID_22578	C3	0	0.73	0.7	1.74
TEA000878.1	ID_22912	C3	0	0.81	0.42	1.57
TEA013562.1	ID_23178	C3	0	0.9	0.6	1.21
NOVEL05715	ID_23527	C3	0	8.41	9.47	13
TEA031972.1	ID_23547	C3	0	1.15	1.07	2.06
TEA014888.1	ID_23576	C3	0	0.57	0.57	1.36
TEA024060.1	ID_23748	C3	0	0.79	0.55	1.21
NOVEL08609	ID_23850	C3	0	0.98	1.18	3.47
TEA004254.1	ID_23891	C3	0	1.07	0.98	2.48
TEA024399.1	ID_24107	C3	0	1.28	0.67	1.65
TEA006313.1	ID_24407	C3	0	2.14	0.97	4.76
TEA008216.1	ID_24408	C3	0	0.84	0.83	1.53
TEA021918.1	ID_24449	C3	0	0.99	0.99	2.81
TEA029994.1	ID_24532	C3	0	2.88	3.61	4.78
TEA022033.1	ID_24711	C3	0	6	3.68	7.51
NOVEL03697	ID_24803	C3	0	2.18	2.3	3.33
TEA004654.1	ID_24916	C3	0	0.44	0.43	1.38
TEA000580.1	ID_24942	C3	0	0.84	0.55	1.34
NOVEL04411	ID_24953	C3	0	1.01	0.54	1.12
TEA017672.1	ID_24980	C3	0	1.48	2.26	5.66
NOVEL00625	ID_25055	C3	0	1.03	1.15	1.98
TEA000107.1	ID_25107	C3	0	2.07	1.57	3.62
TEA020232.1	ID_25189	C3	0	0.6	0.72	1.06
TEA026839.1	ID_25254	C3	0	0.99	0.84	1.42
NOVEL02041	ID_25422	C3	0	1.13	0.91	1.57
NOVEL00742	ID_25428	C3	0	2.17	1.44	2.54
TEA011036.1	ID_25522	C3	0	0.74	0.66	1.33
NOVEL11060	ID_25604	C3	0	4.07	2.12	5.16
NOVEL04770	ID_25642	C3	0	3.14	3.96	6.33
NOVEL04550	ID_25963	C3	0	5.94	3.95	10.65
TEA027051.1	ID_25999	C3	0	1.16	0.68	1.71
TEA024069.1	ID_26107	C3	0	0.94	1.1	1.41
TEA011647.1	ID_26147	C3	0	2.48	2.8	5.15
TEA032829.1	ID_26307	C3	0	1.97	1.57	2.91
NOVEL08933	ID_26309	C3	0	0.3	0.37	1.05
TEA010126.1	ID_26344	C3	0	2.2	1.99	2.92
NOVEL01518	ID_26418	C3	0	7.62	7.88	10.99
TEA011072.1	ID_26469	C3	0	4.04	4.05	5.84
TEA011628.1	ID_26589	C3	0	1.39	0.78	1.9
TEA013339.1	ID_26592	C3	0	0.57	0.19	1.18
TEA006352.1	ID_26668	C3	0	5.46	5.47	8.5
TEA032353.1	ID_26683	C3	0	1.22	1.2	2.77
TEA005376.1	ID_26752	C3	0	5.72	4.94	7.87
TEA022782.1	ID_26817	C3	0	1.46	1.84	4.12
NOVEL01184	ID_26900	C3	0	1.15	1.09	2.05
NOVEL04781	ID_27188	C3	0	2.43	2.74	4.21
TEA012625.1	ID_27345	C3	0	1.08	0.92	1.4
TEA031046.1	ID_27480	C3	0	0.53	0.28	1.11
TEA018482.1	ID_27486	C3	0	1.62	1.02	2.68
NOVEL04653	ID_27555	C3	0	2.17	2.51	3.25
NOVEL04913	ID_27610	C3	0	1.54	1.32	2.21
TEA015805.1	ID_27764	C3	0	1.4	0.96	1.92
TEA005683.1	ID_27866	C3	0	2.38	2.36	3.42
NOVEL02311	ID_28030	C3	0	3.76	2.6	4.62
NOVEL05423	ID_28078	C3	0	0.53	0.48	1.17
TEA010647.1	ID_28140	C3	0	0.98	1.21	1.78
TEA021825.1	ID_28159	C3	0	2.31	1.82	3.68
TEA025702.1	ID_28273	C3	0	0.6	0.62	1.07
TEA014904.1	ID_28299	C3	0	2.36	2.05	3.78
NOVEL07778	ID_28370	C3	0	0.69	0.32	1.05
TEA028238.1	ID_28371	C3	0	0.87	0.56	1.02
TEA016419.1	ID_28434	C3	0	5.25	3.68	11.97
TEA011916.1	ID_28546	C3	0	1.01	1.15	1.64
NOVEL02651	ID_28579	C3	0	0.94	0.64	1.15
NOVEL00063	ID_28756	C3	0	0.6	0.73	1.3
TEA028565.1	ID_28796	C3	0	1.3	1.16	2.3
TEA026265.1	ID_28852	C3	0	7.23	4.1	8.13
TEA017805.1	ID_29382	C3	0	2.21	1.32	3.03
TEA008858.1	ID_29383	C3	0	0.99	0.55	1.52
TEA003420.1	ID_29679	C3	0	0.44	0.31	1.06
TEA003019.1	ID_30092	C3	0	2.1	1.71	4.04
TEA025780.1	ID_30123	C3	0	1.99	1.16	3.06
TEA022481.1	ID_30143	C3	0	4.23	2.64	5.27
TEA017448.1	ID_30229	C3	0	1.37	1.57	3.24
NOVEL06363	ID_30503	C3	0	1.31	0.97	1.93
NOVEL00422	ID_30576	C3	0	6.25	5.23	10.8
NOVEL05529	ID_30577	C3	0	0.8	0.35	1.23
TEA015749.1	ID_30636	C3	0	5.97	4.93	16.14
TEA004462.1	ID_30673	C3	0	0.61	0.48	1.25
NOVEL05776	ID_30678	C3	0	0.73	0.71	1.27
TEA022253.1	ID_30989	C3	0	1.47	0.72	1.9
TEA028713.1	ID_31040	C3	0	1.86	0.92	2.87
NOVEL00830	ID_31145	C3	0	5.14	5.17	10.29
TEA010199.1	ID_31364	C3	0	1.57	1.57	2.34
NOVEL04869	ID_31424	C3	0	0.67	0.79	1.35
TEA007397.1	ID_31529	C3	0	1.72	1.6	2.58
NOVEL05406	ID_31531	C3	0	0.66	0.67	1.32
NOVEL04938	ID_31590	C3	0	4.02	3.56	5.62
TEA030435.1	ID_31619	C3	0	0.68	0.75	1.05
TEA024863.1	ID_31759	C3	0	2.76	1.96	3.35
TEA021390.1	ID_31805	C3	0	0.9	0.58	2.17
TEA006561.1	ID_31837	C3	0	4.32	4.3	6.4
NOVEL03988	ID_31964	C3	0	0.89	0.69	1.55
TEA002329.1	ID_31977	C3	0	1.17	0.64	1.42
TEA003576.1	ID_32048	C3	0	1.92	1.4	2.83
NOVEL05537	ID_32061	C3	0	1.81	1.44	2.3
TEA012398.1	ID_32302	C3	0	1.47	1.94	3.21
TEA017141.1	ID_32333	C3	0	0.71	0.78	1.09
TEA021716.1	ID_32421	C3	0	0.72	0.19	1.59
TEA001742.1	ID_32442	C3	0	0.97	0.89	1.58
NOVEL09761	ID_32512	C3	0	0.88	0.91	1.35
TEA020750.1	ID_32666	C3	0	3.23	1.89	3.99
TEA021424.1	ID_32685	C3	0	1.62	1	1.92
NOVEL08432	ID_32785	C3	0	0.81	0.98	2.2
TEA005275.1	ID_32829	C3	0	0.96	0.98	2.36
TEA022112.1	ID_32867	C3	0	0.61	0.62	1.14
NOVEL02338	ID_32979	C3	0	1.31	0.56	2.25
NOVEL06136	ID_33215	C3	0	1.89	1.76	3.34
NOVEL10389	ID_33288	C3	0	0.48	0.53	1.11
TEA001512.1	ID_33292	C3	0	2.06	2.02	3.9
TEA016100.1	ID_33370	C3	0	2.36	1.91	3.36
TEA013792.1	ID_33456	C3	0	1.33	1.19	2.4
TEA007556.1	ID_33518	C3	0	3.35	3.5	5.08
NOVEL04447	ID_33702	C3	0	2.42	1.89	3.12
TEA002604.1	ID_33725	C3	0	2.66	2.05	4.01
TEA002658.1	ID_33747	C3	0	1.6	0.98	2.17
NOVEL09718	ID_33887	C3	0	2.1	1.72	4.14
TEA017126.1	ID_33927	C3	0	0.83	0.6	1.02
TEA027778.1	ID_33975	C3	0	3.32	2.39	6.4
TEA019654.1	ID_34033	C3	0	0.79	0.28	1.47
NOVEL04944	ID_34083	C3	0	2.29	1.79	2.83
TEA004724.1	ID_34086	C3	0	1.77	1.19	2.63
TEA022935.1	ID_34194	C3	0	6.87	7.27	12.15
TEA027046.1	ID_34427	C3	0	6.65	5.68	9.6
NOVEL08888	ID_34459	C3	0	3.72	3.74	11.98
TEA007924.1	ID_34542	C3	0	2.84	2.01	3.54
NOVEL00513	ID_34672	C3	0	0.56	0.42	1.65
TEA029249.1	ID_34710	C3	0	0.72	0.94	2
TEA008148.1	ID_34741	C3	0	1.16	1.31	1.81
NOVEL01562	ID_34933	C3	0	2.28	2.98	8.39
TEA024783.1	ID_34967	C3	0	1.51	1.41	2.07
NOVEL06775	ID_35004	C3	0	3.13	1.53	4.72
TEA003120.1	ID_35508	C3	0	1.56	1.3	3.1
NOVEL10886	ID_35582	C3	0	3.63	4.61	13.05
TEA026462.1	ID_35631	C3	0	1.2	1.22	2.31
TEA017620.1	ID_35709	C3	0	1.55	0.99	3.01
TEA000961.1	ID_35753	C3	0	3.36	2.29	6.6
TEA017592.1	ID_35912	C3	0	0.91	0.78	1.63
TEA026456.1	ID_36486	C3	0	0.84	0.48	1.04
TEA007813.1	ID_36495	C3	0	3.11	3.25	5.01
TEA028448.1	ID_36614	C3	0	1.5	1.6	2.97
NOVEL10511	ID_36666	C3	0	4.26	5.86	10.33
NOVEL07263	ID_36764	C3	0	0.53	0.3	1.02
NOVEL06619	ID_36912	C3	0	0.98	1.26	2.02
TEA007695.1	ID_37027	C3	0	0.65	0.79	1.27
NOVEL06029	ID_37132	C3	0	6.59	5.2	8.51
TEA000387.1	ID_37294	C3	0	0.89	0.98	1.32
TEA008446.1	ID_37475	C3	0	1.72	1.01	2.78
TEA015957.1	ID_37511	C3	0	1.66	1	1.88
NOVEL04116	ID_37800	C3	0	7.26	8	11.29
TEA007134.1	ID_37815	C3	0	1.96	0.97	2.71
TEA009872.1	ID_37841	C3	0	1.34	1.32	1.91
TEA020064.1	ID_37855	C3	0	1.23	1.24	1.94
NOVEL07674	ID_37935	C3	0	4.68	1.77	7.35
NOVEL08670	ID_38392	C3	0	3.42	0.96	6.4
NOVEL01717	ID_38523	C3	0	2.09	2.16	3.1
TEA012000.1	ID_38720	C3	0	1.61	1.61	2.4
TEA007829.1	ID_38726	C3	0	2.37	1.46	3.04
NOVEL04535	ID_38756	C3	0	0.89	0.93	2.32
NOVEL09429	ID_38872	C3	0	0.88	1.03	2.67
TEA004419.1	ID_38894	C3	0	0.84	0.98	2.83
TEA014233.1	ID_39000	C3	0	1.29	0.94	2.5
NOVEL01001	ID_39061	C3	0	2.66	1.48	3.48
TEA003196.1	ID_39148	C3	0	1.68	1.3	2.2
TEA012235.1	ID_39385	C3	0	0.98	1.13	2.19
TEA033626.1	ID_39448	C3	0	0.9	0.57	1.56
NOVEL08872	ID_39630	C3	0	6.21	5.57	11.16
TEA033502.1	ID_39687	C3	0	0.82	0.52	1.08
TEA012208.1	ID_39792	C3	0	5.01	4	6.38
NOVEL10566	ID_40073	C3	0	0.5	0.62	1.49
NOVEL02893	ID_40112	C3	0	6.2	7.18	9.64
NOVEL07256	ID_40210	C3	0	0.76	0.82	1.51
TEA017731.1	ID_40286	C3	0	4.09	4.07	7.93
TEA010217.1	ID_40433	C3	0	1	1.01	1.46
TEA011763.1	ID_40530	C3	0	3.98	2.94	5.95
TEA032029.1	ID_40567	C3	0	0.84	0.6	1.21
NOVEL04044	ID_40696	C3	0	8.19	8.91	11.81
TEA017007.1	ID_40753	C3	0	1.04	1.05	2.9
TEA033291.1	ID_40792	C3	0	1.65	1.3	3.02
NOVEL05743	ID_41069	C3	0	0.75	0.4	2
NOVEL07183	ID_41636	C3	0	1.02	0.5	2.11
TEA024072.1	ID_41738	C3	0	0.8	0.85	2.03
TEA011886.1	ID_41843	C3	0	0.81	0.47	1.54
TEA028218.1	ID_41868	C3	0	1.11	0.77	1.78
TEA000561.1	ID_41921	C3	0	1.33	0.74	1.79
TEA027687.1	ID_42060	C3	0	1.83	1.52	2.57
TEA001607.1	ID_42106	C3	0	0.81	0.49	1.16
TEA007550.1	ID_42362	C3	0	0.87	0.49	1.02
TEA008404.1	ID_42567	C3	0	1.38	1.17	1.97
NOVEL06553	ID_42585	C3	0	1	0.82	1.96
TEA002304.1	ID_42661	C3	0	3.32	2.8	5.43
TEA025351.1	ID_42675	C3	0	1.23	1.76	4
TEA019455.1	ID_42795	C3	0	0.75	0.83	1.17
TEA010724.1	ID_42858	C3	0	2.48	2.29	4.08
TEA005272.1	ID_42893	C3	0	0.89	1.08	1.49
TEA026768.1	ID_42944	C3	0	1.08	1.1	1.55
TEA022648.1	ID_42972	C3	0	1.62	1.46	3.56
TEA027253.1	ID_43190	C3	0	0.77	0.75	1.49
NOVEL01068	ID_43233	C3	0	4.29	5.64	11.2
TEA032260.1	ID_43235	C3	0	0.76	0.3	1.22
NOVEL00200	ID_43313	C3	0	1.34	1.58	2.58
TEA027889.1	ID_43547	C3	0	0.82	0.32	1.86
NOVEL06189	ID_43804	C3	0	1.3	0.97	1.62
TEA029704.1	ID_43981	C3	0	0.68	0.69	1.12
NOVEL02660	ID_44056	C3	0	2.75	2.83	4.51
NOVEL03079	ID_44113	C3	0	8.13	6.26	10.52
TEA015289.1	ID_44200	C3	0	1.93	1.37	2.29
NOVEL04803	ID_44498	C3	0	1.29	0.74	1.57
NOVEL03835	ID_44499	C3	0	0.53	0.58	1.66
TEA030400.1	ID_44649	C3	0	7.79	8.63	11.47
TEA004646.1	ID_44701	C3	0	1	0.22	2.12
NOVEL07286	ID_44811	C3	0	0.97	1.28	2.85
NOVEL05780	ID_45016	C3	0	0.6	0.22	1.03
TEA028814.1	ID_45072	C3	0	1.64	1.09	2.12
TEA029351.1	ID_45108	C3	0	8.9	7.8	12.42
TEA011210.1	ID_16	C4	0	-1.52	-1.8	-2.93
TEA019222.1	ID_97	C4	0	-0.77	-0.96	-1.4
TEA029210.1	ID_125	C4	0	-3.55	-3.01	-4.94
TEA026116.1	ID_206	C4	0	-7.49	-5.31	-12.68
TEA028985.1	ID_248	C4	0	-2.08	-1.17	-3.19
TEA015319.1	ID_359	C4	0	-0.48	-0.19	-1.12
TEA009616.1	ID_547	C4	0	-1.12	-1.13	-1.68
TEA032022.1	ID_586	C4	0	-3.27	-3.56	-9.98
TEA022593.1	ID_622	C4	0	-0.81	-1.04	-1.8
NOVEL03524	ID_703	C4	0	-2.26	-1.71	-5.64
TEA008035.1	ID_775	C4	0	-0.54	-0.15	-1.12
TEA028084.1	ID_802	C4	0	-3.08	-2.51	-4.09
NOVEL07248	ID_876	C4	0	-2	-1.02	-2.44
TEA012522.1	ID_916	C4	0	-0.64	-0.49	-1.35
TEA009703.1	ID_1008	C4	0	-0.86	-0.84	-2.61
TEA019785.1	ID_1071	C4	0	-0.93	-0.57	-2.69
TEA031218.1	ID_1099	C4	0	-1	-1.03	-3.54
TEA022565.1	ID_1135	C4	0	-2.27	-1.17	-2.84
TEA015442.1	ID_1138	C4	0	-0.65	-0.46	-1.36
TEA028525.1	ID_1219	C4	0	-1.8	-0.98	-2.1
TEA024155.1	ID_1250	C4	0	-1	-0.93	-1.48
TEA026965.1	ID_1253	C4	0	-3.28	-4.03	-8.31
TEA008503.1	ID_1377	C4	0	-1.9	-1.9	-3.43
NOVEL10972	ID_1398	C4	0	-6.38	-5.79	-9.32
TEA012458.1	ID_1414	C4	0	-0.94	-0.97	-1.38
TEA011856.1	ID_1439	C4	0	-1.75	-0.61	-2.88
TEA003935.1	ID_1657	C4	0	-0.71	-0.41	-1.64
TEA011003.1	ID_1680	C4	0	-1.66	-0.95	-2.86
NOVEL09128	ID_1726	C4	0	-0.62	-0.77	-1.78
TEA016466.1	ID_1754	C4	0	-0.98	-1.38	-2.89
TEA020663.1	ID_1795	C4	0	-0.75	-0.72	-2.3
NOVEL06994	ID_1838	C4	0	-3.58	-3.59	-5.84
TEA003859.1	ID_1947	C4	0	-1	-1.1	-3.46
TEA010499.1	ID_1988	C4	0	-0.7	-0.83	-1.32
TEA030606.1	ID_2216	C4	0	-0.52	-0.56	-1.08
TEA034039.1	ID_2474	C4	0	-0.88	-1.11	-1.55
TEA015622.1	ID_2488	C4	0	-0.73	-0.68	-1.1
TEA017916.1	ID_2495	C4	0	-0.69	-0.88	-1.31
TEA031135.1	ID_2521	C4	0	-0.73	-0.73	-1.71
NOVEL09075	ID_2705	C4	0	-1.82	-2.13	-5.57
TEA031909.1	ID_2761	C4	0	-0.88	-0.51	-1
NOVEL10358	ID_2785	C4	0	-3.81	-2.79	-4.75
TEA012788.1	ID_2804	C4	0	-3.35	-3.77	-9.34
NOVEL01469	ID_2865	C4	0	-2.65	-1.19	-3.9
NOVEL07433	ID_2897	C4	0	-0.49	-0.38	-1.23
NOVEL09133	ID_2911	C4	0	-0.81	-0.41	-1.17
TEA031459.1	ID_2954	C4	0	-0.63	-0.16	-1.2
TEA003339.1	ID_3083	C4	0	-0.81	-0.46	-1.06
TEA024717.1	ID_3111	C4	0	-1.49	-1.03	-2.2
NOVEL07790	ID_3140	C4	0	-1.17	-0.77	-1.4
TEA011677.1	ID_3141	C4	0	-1	-1.04	-1.96
TEA016238.1	ID_3177	C4	0	-0.51	-0.36	-1.52
NOVEL00056	ID_3234	C4	0	-0.49	-0.49	-1.36
NOVEL07363	ID_3345	C4	0	-2.77	-1.52	-4.32
NOVEL04957	ID_3380	C4	0	-0.93	-0.61	-1.39
TEA024518.1	ID_3393	C4	0	-0.69	-0.89	-1.39
TEA010240.1	ID_3451	C4	0	-0.85	-1.12	-1.92
TEA033061.1	ID_3492	C4	0	-0.99	-0.77	-1.25
TEA018479.1	ID_3554	C4	0	-0.62	-0.59	-1.05
TEA021054.1	ID_3565	C4	0	-1.21	-1.18	-2.07
TEA032953.1	ID_3571	C4	0	-0.94	-0.57	-1.11
TEA005699.1	ID_3590	C4	0	-0.76	-0.35	-1.74
TEA009251.1	ID_3719	C4	0	-0.5	-0.33	-1.13
NOVEL03970	ID_3790	C4	0	-5.19	-3.58	-6.71
NOVEL09932	ID_3944	C4	0	-0.7	-0.6	-1.51
NOVEL03284	ID_4077	C4	0	-4.68	-4.66	-10.49
TEA023128.1	ID_4078	C4	0	-6.16	-3.05	-7.7
NOVEL00929	ID_4165	C4	0	-0.93	-0.75	-2.88
TEA026121.1	ID_4181	C4	0	-2.7	-1.03	-4.88
TEA026090.1	ID_4258	C4	0	-1.33	-0.76	-2.33
NOVEL07388	ID_4276	C4	0	-2.03	-1.79	-3.04
TEA030349.1	ID_4296	C4	0	-0.7	-0.6	-1.5
TEA007092.1	ID_4298	C4	0	-1.41	-1.76	-3.53
NOVEL06351	ID_4353	C4	0	-1.07	-0.74	-2.64
NOVEL03762	ID_4411	C4	0	-5.22	-6.23	-10.27
NOVEL08776	ID_4423	C4	0	-0.61	-0.56	-1.04
TEA020618.1	ID_4486	C4	0	-3.23	-3.69	-6.62
NOVEL08687	ID_4497	C4	0	-5.5	-3.02	-11.18
TEA030911.1	ID_4535	C4	0	-1.95	-0.84	-2.9
TEA022343.1	ID_4614	C4	0	-1.09	-1.06	-1.86
TEA000865.1	ID_4639	C4	0	-1.23	-1.32	-3.02
TEA025089.1	ID_4643	C4	0	-0.71	-0.81	-1.81
TEA024452.1	ID_4653	C4	0	-3.08	-2.58	-4.33
NOVEL04260	ID_4658	C4	0	-4.06	-2.26	-5.05
TEA018579.1	ID_4715	C4	0	-1.43	-1.55	-5.38
TEA018367.1	ID_4719	C4	0	-1.28	-0.79	-1.63
TEA029295.1	ID_4741	C4	0	-1.6	-0.76	-3.03
TEA009255.1	ID_4823	C4	0	-0.72	-0.95	-1.5
TEA030020.1	ID_4834	C4	0	-1.87	-0.84	-2.93
TEA027088.1	ID_4836	C4	0	-3.18	-2.21	-9.07
NOVEL00138	ID_4903	C4	0	-0.78	-0.51	-1.44
TEA027684.1	ID_4904	C4	0	-0.6	-0.33	-1.47
TEA025123.1	ID_4983	C4	0	-1.25	-1.41	-3.18
TEA032205.1	ID_5067	C4	0	-0.34	-0.41	-1.15
TEA033411.1	ID_5104	C4	0	-1.83	-1.26	-2.79
TEA014527.1	ID_5143	C4	0	-1.52	-1.24	-2.2
TEA006384.1	ID_5223	C4	0	-0.63	-0.47	-1.41
NOVEL03394	ID_5232	C4	0	-2.75	-2.19	-3.73
TEA004782.1	ID_5380	C4	0	-0.85	-0.66	-1.62
NOVEL08485	ID_5395	C4	0	-1.84	-1.71	-2.54
NOVEL08755	ID_5415	C4	0	-3.37	-3.36	-4.89
TEA015698.1	ID_5424	C4	0	-0.71	-0.63	-1.31
TEA024657.1	ID_5438	C4	0	-2.08	-2.67	-3.93
NOVEL03828	ID_5584	C4	0	-1.84	-0.95	-2.6
TEA031426.1	ID_5621	C4	0	-1.71	-0.85	-2.32
TEA008398.1	ID_5716	C4	0	-2.34	-1.33	-5.75
TEA017830.1	ID_5735	C4	0	-2.2	-2.23	-7.43
NOVEL11190	ID_5802	C4	0	-1.02	-0.86	-1.89
NOVEL08142	ID_5809	C4	0	-1.69	-1.49	-2.44
NOVEL05379	ID_5881	C4	0	-0.64	-0.41	-1.51
TEA012032.1	ID_5896	C4	0	-0.72	-0.5	-1.57
TEA005588.1	ID_5972	C4	0	-1.12	-0.74	-1.88
TEA014388.1	ID_6042	C4	0	-1.45	-0.28	-2.82
NOVEL09413	ID_6066	C4	0	-7.33	-7.34	-11.31
NOVEL07529	ID_6082	C4	0	-0.73	-1.04	-2.22
TEA004195.1	ID_6091	C4	0	-1.95	-1.9	-2.93
TEA010441.1	ID_6149	C4	0	-0.87	-0.19	-1.78
TEA025302.1	ID_6199	C4	0	-0.79	-0.86	-1.39
NOVEL00069	ID_6294	C4	0	-1.85	-2.52	-6.5
NOVEL09852	ID_6592	C4	0	-2.74	-2.71	-8.06
TEA030521.1	ID_6630	C4	0	-0.77	-0.75	-1.3
TEA017222.1	ID_6679	C4	0	-0.62	-0.23	-1.22
TEA018633.1	ID_6717	C4	0	-0.53	-0.54	-1.41
TEA012357.1	ID_6762	C4	0	-2.62	-1.34	-4.21
TEA013979.1	ID_6788	C4	0	-0.6	-0.64	-1.21
NOVEL10947	ID_6810	C4	0	-0.49	-0.38	-1.16
TEA022391.1	ID_6824	C4	0	-0.41	-0.22	-1.13
TEA031366.1	ID_6939	C4	0	-0.49	-0.17	-1.15
NOVEL04764	ID_7003	C4	0	-1.12	-0.8	-1.53
TEA030525.1	ID_7038	C4	0	-0.95	-0.59	-1.11
TEA006429.1	ID_7128	C4	0	-1.01	-1.03	-2.97
TEA004733.1	ID_7206	C4	0	-3	-1.05	-6.04
TEA014056.1	ID_7262	C4	0	-0.85	-1.02	-1.42
TEA016549.1	ID_7306	C4	0	-0.91	-0.9	-2.27
TEA004153.1	ID_7339	C4	0	-1.43	-1.83	-5.26
TEA017344.1	ID_7541	C4	0	-0.74	-1.22	-3.05
NOVEL10396	ID_7551	C4	0	-1.45	-0.88	-3.11
NOVEL01651	ID_7559	C4	0	-0.87	-0.35	-1.36
TEA003548.1	ID_7565	C4	0	-0.31	-0.4	-1.24
NOVEL00388	ID_7598	C4	0	-0.81	-0.88	-2.12
TEA027058.1	ID_7615	C4	0	-3.73	-2.56	-4.93
NOVEL08502	ID_7642	C4	0	-4.67	-1.66	-11.08
TEA027530.1	ID_7662	C4	0	-1.29	-1.06	-1.92
NOVEL09316	ID_7705	C4	0	-2.05	-1.41	-6.27
TEA020760.1	ID_7717	C4	0	-1.36	-0.53	-2.49
TEA008898.1	ID_7805	C4	0	-0.5	-0.33	-1.04
TEA024731.1	ID_7833	C4	0	-0.71	-0.72	-1.06
TEA007571.1	ID_7924	C4	0	-1.07	-1.11	-1.88
TEA023113.1	ID_7953	C4	0	-3.03	-2.01	-7.03
TEA022135.1	ID_8000	C4	0	-2.04	-1.02	-5.26
TEA025212.1	ID_8002	C4	0	-0.51	-0.27	-1.15
TEA012783.1	ID_8115	C4	0	-0.77	-0.8	-2.05
NOVEL10973	ID_8167	C4	0	-2.96	-1.33	-4.5
TEA034008.1	ID_8298	C4	0	-0.6	-0.81	-1.68
TEA013630.1	ID_8372	C4	0	-2.99	-2.01	-7.64
NOVEL07291	ID_8480	C4	0	-0.47	-0.45	-1.3
NOVEL10581	ID_8539	C4	0	-0.87	-0.5	-1.29
TEA028022.1	ID_8615	C4	0	-0.66	-0.83	-2.15
TEA015441.1	ID_8729	C4	0	-1.19	-0.85	-1.64
TEA005359.1	ID_8896	C4	0	-0.41	-0.31	-1.12
TEA002776.1	ID_8945	C4	0	-0.99	-0.66	-1.98
NOVEL02695	ID_9080	C4	0	-0.82	-0.36	-1.3
NOVEL04670	ID_9105	C4	0	-4.35	-2.16	-9.67
TEA019008.1	ID_9140	C4	0	-1.89	-1.77	-3.07
NOVEL04949	ID_9141	C4	0	-0.95	-1.12	-1.48
NOVEL03696	ID_9187	C4	0	-2.95	-1.97	-4.42
TEA030732.1	ID_9223	C4	0	-1.21	-1.45	-1.88
TEA000643.1	ID_9285	C4	0	-1.38	-1.55	-2.61
NOVEL01677	ID_9348	C4	0	-3.36	-2.01	-8.19
NOVEL01806	ID_9561	C4	0	-0.77	-0.7	-1.9
TEA031986.1	ID_9603	C4	0	-1.02	-1.08	-1.59
NOVEL04872	ID_9625	C4	0	-1.03	-0.6	-2.25
TEA007261.1	ID_9652	C4	0	-0.69	-0.74	-2.15
TEA015094.1	ID_9808	C4	0	-1.57	-1.17	-2.98
TEA012567.1	ID_9837	C4	0	-1.71	-2.19	-4.47
TEA017295.1	ID_9962	C4	0	-0.43	-0.63	-1.28
TEA026284.1	ID_10055	C4	0	-2.15	-1.68	-3.32
TEA001394.1	ID_10102	C4	0	-0.67	-0.48	-1.11
TEA000215.1	ID_10204	C4	0	-0.58	-0.64	-1.27
TEA033633.1	ID_10285	C4	0	-2.1	-1.83	-4.35
TEA025781.1	ID_10303	C4	0	-0.85	-1.13	-1.78
TEA024580.1	ID_10364	C4	0	-1.01	-1.22	-1.7
TEA003646.1	ID_10714	C4	0	-1.12	-0.91	-1.99
NOVEL10545	ID_10783	C4	0	-1.22	-0.78	-1.59
NOVEL04418	ID_10822	C4	0	-1.13	-0.85	-1.77
NOVEL01211	ID_10983	C4	0	-1.98	-1.07	-3.74
TEA028480.1	ID_11135	C4	0	-0.81	-1.01	-1.36
TEA004498.1	ID_11176	C4	0	-0.52	-0.33	-1.4
TEA020242.1	ID_11211	C4	0	-2.63	-2.36	-3.82
NOVEL01395	ID_11234	C4	0	-1.25	-1.37	-2.22
TEA026137.1	ID_11262	C4	0	-0.66	-0.45	-1.09
NOVEL09804	ID_11319	C4	0	-4.95	-3.38	-5.92
TEA029626.1	ID_11510	C4	0	-3.91	-3.12	-12.13
TEA005601.1	ID_11515	C4	0	-0.77	-0.54	-1.24
NOVEL02610	ID_11608	C4	0	-3.29	-1.53	-7.26
TEA001466.1	ID_11626	C4	0	-1.04	-0.89	-1.81
TEA008463.1	ID_11735	C4	0	-0.75	-0.8	-1.16
NOVEL02825	ID_11749	C4	0	-2.46	-0.81	-4.19
NOVEL08276	ID_11847	C4	0	-2.42	-0.66	-5.41
TEA012777.1	ID_11890	C4	0	-1.27	-1.45	-2.22
NOVEL02486	ID_12004	C4	0	-2.39	-0.9	-3.7
TEA015387.1	ID_12009	C4	0	-1.44	-1.44	-2.03
NOVEL06617	ID_12044	C4	0	-1.81	-0.97	-2.29
NOVEL00591	ID_12083	C4	0	-2.05	-1.87	-4.81
NOVEL06938	ID_12085	C4	0	-2.45	-3.46	-10.48
TEA008797.1	ID_12123	C4	0	-1.23	-0.97	-2.53
TEA029028.1	ID_12215	C4	0	-1.16	-1.48	-2.43
TEA031891.1	ID_12282	C4	0	-1.14	-1.09	-1.89
TEA022879.1	ID_12320	C4	0	-0.76	-0.35	-1.71
TEA022454.1	ID_12341	C4	0	-0.45	-0.38	-1.41
NOVEL05416	ID_12380	C4	0	-3.16	-1.8	-5.89
TEA032441.1	ID_12416	C4	0	-1.02	-0.86	-2.2
NOVEL07898	ID_12429	C4	0	-2.32	-0.95	-5.07
NOVEL01597	ID_12444	C4	0	-0.73	-0.65	-1.32
NOVEL08839	ID_12514	C4	0	-4.12	-3.1	-8.44
TEA017057.1	ID_12603	C4	0	-0.31	-0.32	-1.04
NOVEL09145	ID_12604	C4	0	-2.56	-1.65	-4.95
TEA023722.1	ID_12614	C4	0	-0.71	-0.74	-1.45
NOVEL00448	ID_12848	C4	0	-4.39	-5.83	-11.26
NOVEL00215	ID_12939	C4	0	-0.47	-0.42	-1.28
NOVEL09411	ID_12971	C4	0	-2.37	-2.02	-5.17
TEA007534.1	ID_12999	C4	0	-1.12	-0.79	-1.67
TEA018363.1	ID_13064	C4	0	-2.39	-3.09	-5.31
NOVEL04511	ID_13267	C4	0	-0.93	-0.57	-1.14
TEA009526.1	ID_13469	C4	0	-1.55	-1.07	-2.82
NOVEL02370	ID_13475	C4	0	-1.19	-0.47	-1.79
NOVEL04253	ID_13486	C4	0	-4.51	-1.06	-8.83
NOVEL03153	ID_13602	C4	0	-0.72	-0.47	-1.04
TEA016399.1	ID_13622	C4	0	-0.72	-0.54	-1.34
NOVEL03152	ID_13642	C4	0	-0.44	-0.39	-1.44
TEA013756.1	ID_13681	C4	0	-0.85	-0.93	-2.11
NOVEL10197	ID_13709	C4	0	-1.03	-0.87	-1.84
NOVEL07460	ID_13736	C4	0	-1.83	-0.75	-2.77
TEA026920.1	ID_13964	C4	0	-1.21	-0.85	-1.43
NOVEL11100	ID_14033	C4	0	-2.29	-1.36	-6.35
TEA022861.1	ID_14106	C4	0	-1.79	-1.72	-3.71
TEA017890.1	ID_14194	C4	0	-1.14	-1.34	-2.71
NOVEL08515	ID_14209	C4	0	-1.11	-0.65	-2.84
TEA033292.1	ID_14362	C4	0	-0.79	-0.63	-1.67
TEA021247.1	ID_14383	C4	0	-0.82	-0.52	-2.01
NOVEL08026	ID_14391	C4	0	-2.62	-3.18	-9.87
NOVEL04700	ID_14403	C4	0	-2.65	-2.93	-5.18
TEA012825.1	ID_14473	C4	0	-1.16	-1.1	-1.97
NOVEL02757	ID_14552	C4	0	-1.82	-2.35	-5.75
NOVEL01436	ID_14587	C4	0	-1.31	-1.79	-3.03
TEA004240.1	ID_14710	C4	0	-1.09	-0.78	-1.3
TEA032285.1	ID_14836	C4	0	-1.57	-2.01	-3.09
NOVEL04362	ID_14886	C4	0	-3.9	-3.05	-11.44
TEA017135.1	ID_14901	C4	0	-0.81	-0.52	-2.18
NOVEL04885	ID_14951	C4	0	-1.66	-1.1	-2.37
NOVEL10221	ID_15034	C4	0	-0.91	-0.63	-1.32
NOVEL07415	ID_15040	C4	0	-1.67	-0.66	-2.6
TEA020290.1	ID_15114	C4	0	-1.09	-0.71	-1.38
TEA022460.1	ID_15145	C4	0	-1.33	-0.66	-1.8
NOVEL02764	ID_15155	C4	0	-0.77	-0.72	-1.2
TEA014848.1	ID_15178	C4	0	-1.16	-0.86	-1.57
TEA005585.1	ID_15209	C4	0	-1.34	-1.35	-3.31
NOVEL05458	ID_15263	C4	0	-2.21	-1.12	-4.77
NOVEL00033	ID_15285	C4	0	-0.67	-0.27	-1.3
TEA001646.1	ID_15325	C4	0	-0.87	-1.1	-2.62
TEA014983.1	ID_15375	C4	0	-1.05	-0.58	-1.38
NOVEL04955	ID_15393	C4	0	-1.13	-0.38	-1.87
TEA029493.1	ID_15455	C4	0	-1.26	-0.9	-2.53
TEA002636.1	ID_15666	C4	0	-0.52	-0.46	-1.15
TEA027805.1	ID_15673	C4	0	-3.02	-2.01	-3.59
NOVEL00148	ID_15678	C4	0	-0.43	-0.36	-1.07
NOVEL05021	ID_15700	C4	0	-0.95	-1.24	-3.31
NOVEL00071	ID_15823	C4	0	-4.17	-1.56	-8.84
TEA024659.1	ID_15940	C4	0	-2.3	-3.29	-9.2
TEA006108.1	ID_16057	C4	0	-0.75	-0.69	-1.29
NOVEL06849	ID_16080	C4	0	-2.4	-2.34	-4.24
TEA013583.1	ID_16086	C4	0	-1.04	-1.27	-1.93
NOVEL09512	ID_16146	C4	0	-0.68	-0.33	-1.55
NOVEL02811	ID_16179	C4	0	-0.63	-0.49	-1.61
TEA030149.1	ID_16193	C4	0	-1.12	-0.27	-2.18
TEA004996.1	ID_16242	C4	0	-0.43	-0.34	-1.22
TEA015301.1	ID_16266	C4	0	-0.75	-0.4	-1.78
TEA000348.1	ID_16362	C4	0	-0.85	-1.11	-3.2
NOVEL09772	ID_16480	C4	0	-1.52	-0.97	-1.82
NOVEL11147	ID_16669	C4	0	-4.5	-6.09	-10.87
TEA010414.1	ID_16738	C4	0	-0.36	-0.52	-1.19
TEA012658.1	ID_16854	C4	0	-3.18	-2.44	-10.15
NOVEL06662	ID_16880	C4	0	-3.22	-2.38	-7.27
NOVEL02468	ID_17036	C4	0	-1.39	-0.74	-2.69
TEA023312.1	ID_17065	C4	0	-1.77	-1.11	-2.15
NOVEL03719	ID_17069	C4	0	-1.11	-1.11	-2.18
TEA017453.1	ID_17114	C4	0	-0.4	-0.49	-1.23
NOVEL00848	ID_17211	C4	0	-1.91	-1.01	-3.3
TEA019796.1	ID_17324	C4	0	-1.01	-0.55	-1.35
NOVEL01706	ID_17491	C4	0	-0.65	-0.47	-1.15
NOVEL07697	ID_17552	C4	0	-1.66	-0.92	-2.24
NOVEL11118	ID_17737	C4	0	-1.65	-2.07	-2.85
TEA031721.1	ID_17743	C4	0	-2.45	-3.45	-8
TEA027654.1	ID_17803	C4	0	-1.49	-0.79	-3.04
TEA009130.1	ID_17806	C4	0	-3.91	-1.31	-7.26
TEA008413.1	ID_17835	C4	0	-1.07	-1.3	-1.82
NOVEL10043	ID_17917	C4	0	-2.8	-1.24	-5.11
NOVEL01704	ID_17956	C4	0	-8.17	-8.22	-12.79
NOVEL09882	ID_17974	C4	0	-0.52	-0.65	-1.76
TEA030596.1	ID_18048	C4	0	-0.84	-0.7	-1.64
TEA004906.1	ID_18083	C4	0	-3.82	-2.89	-5.78
NOVEL08545	ID_18087	C4	0	-2.69	-2.58	-5.13
TEA003320.1	ID_18149	C4	0	-0.4	-0.26	-1.15
NOVEL09081	ID_18181	C4	0	-1.12	-0.29	-2.18
TEA032969.1	ID_18238	C4	0	-1.01	-1.25	-2
TEA033631.1	ID_18244	C4	0	-1.64	-2.02	-4.8
NOVEL02556	ID_18260	C4	0	-5.31	-5.29	-9.13
NOVEL03810	ID_18303	C4	0	-1.07	-0.38	-2.48
TEA030681.1	ID_18319	C4	0	-0.89	-0.38	-1.31
TEA031063.1	ID_18326	C4	0	-0.64	-0.35	-1.59
TEA015709.1	ID_18362	C4	0	-0.86	-0.52	-1.93
NOVEL06392	ID_18452	C4	0	-1.47	-1.03	-3.09
NOVEL03197	ID_18480	C4	0	-1.22	-1.21	-1.79
TEA012341.1	ID_18609	C4	0	-2.16	-1.4	-2.65
NOVEL06390	ID_18637	C4	0	-0.69	-0.57	-1.24
NOVEL00316	ID_18688	C4	0	-1.2	-1.36	-3.48
TEA024539.1	ID_18799	C4	0	-0.53	-0.49	-1.11
TEA005148.1	ID_18891	C4	0	-1.29	-0.7	-2.46
TEA028810.1	ID_18915	C4	0	-0.95	-1.3	-2.51
TEA011564.1	ID_18973	C4	0	-0.96	-0.56	-1.21
TEA009267.1	ID_19013	C4	0	-0.32	-0.34	-1.07
TEA020035.1	ID_19036	C4	0	-0.93	-0.61	-1.38
TEA013833.1	ID_19047	C4	0	-1.19	-0.83	-2.59
TEA022269.1	ID_19053	C4	0	-2.59	-1.57	-7.14
TEA000134.1	ID_19090	C4	0	-0.62	-0.43	-1.03
NOVEL09759	ID_19114	C4	0	-1.78	-1.18	-2.73
TEA012652.1	ID_19173	C4	0	-1.15	-1.24	-1.93
NOVEL06715	ID_19221	C4	0	-1.64	-1.87	-4.06
NOVEL03922	ID_19236	C4	0	-0.66	-0.64	-1.07
NOVEL06701	ID_19335	C4	0	-2.74	-4.2	-12.17
TEA025729.1	ID_19362	C4	0	-0.6	-0.6	-1.52
TEA021578.1	ID_19389	C4	0	-1.61	-0.73	-2.57
TEA016544.1	ID_19390	C4	0	-0.43	-0.52	-1.04
NOVEL04218	ID_19451	C4	0	-1.04	-1.22	-1.65
NOVEL00395	ID_19503	C4	0	-0.7	-0.33	-1.32
NOVEL08117	ID_19557	C4	0	-5.15	-3.05	-10.1
TEA026755.1	ID_19598	C4	0	-0.72	-0.7	-1.16
NOVEL03592	ID_19694	C4	0	-4.4	-1.98	-10.09
NOVEL10388	ID_19763	C4	0	-5.57	-2.96	-11.37
TEA029090.1	ID_19803	C4	0	-2.32	-2.33	-3.61
NOVEL07020	ID_19862	C4	0	-0.75	-0.4	-1.68
TEA004661.1	ID_19864	C4	0	-0.99	-0.99	-2.06
NOVEL04048	ID_19950	C4	0	-2.72	-1.82	-3.42
NOVEL09142	ID_20058	C4	0	-2.87	-1.4	-4.7
TEA000224.1	ID_20211	C4	0	-0.66	-0.75	-1.36
TEA023619.1	ID_20282	C4	0	-0.8	-0.87	-2.4
TEA026272.1	ID_20474	C4	0	-0.24	-0.4	-1.01
TEA009617.1	ID_20529	C4	0	-3.44	-2.45	-8.06
TEA029129.1	ID_20552	C4	0	-1.06	-0.8	-1.74
TEA013052.1	ID_20679	C4	0	-1.82	-2.41	-3.68
TEA016239.1	ID_20771	C4	0	-0.56	-0.63	-1.74
TEA025725.1	ID_20829	C4	0	-0.58	-0.35	-1.31
TEA016863.1	ID_20856	C4	0	-1.34	-1.6	-3.71
TEA022579.1	ID_20926	C4	0	-1.66	-1.33	-3.27
NOVEL08581	ID_21026	C4	0	-0.4	-0.46	-1.36
TEA022182.1	ID_21068	C4	0	-0.41	-0.56	-1.26
TEA004375.1	ID_21144	C4	0	-0.32	-0.43	-1.27
TEA029750.1	ID_21146	C4	0	-1.4	-0.9	-1.66
NOVEL10850	ID_21278	C4	0	-6.26	-4.92	-12.14
TEA017097.1	ID_21279	C4	0	-1.51	-1.39	-2.38
NOVEL04904	ID_21297	C4	0	-0.93	-0.69	-1.19
NOVEL01415	ID_21472	C4	0	-0.51	-0.66	-1.52
NOVEL09955	ID_21584	C4	0	-2.75	-3.33	-4.86
NOVEL07833	ID_21585	C4	0	-2.52	-1.59	-4.79
TEA015376.1	ID_21641	C4	0	-1.22	-1.53	-2.13
NOVEL05330	ID_21674	C4	0	-0.88	-0.75	-1.19
TEA000641.1	ID_21677	C4	0	-0.56	-0.48	-1.88
TEA015754.1	ID_21782	C4	0	-0.59	-0.71	-1.12
TEA004934.1	ID_21810	C4	0	-0.76	-0.31	-1.69
TEA019584.1	ID_21816	C4	0	-0.35	-0.52	-1.14
TEA033094.1	ID_21839	C4	0	-1.1	-0.4	-1.73
NOVEL01336	ID_22074	C4	0	-1.21	-0.97	-1.71
NOVEL02379	ID_22087	C4	0	-0.32	-0.36	-1.23
TEA020331.1	ID_22148	C4	0	-0.85	-0.38	-1.87
TEA012720.1	ID_22208	C4	0	-2.46	-0.69	-5.18
TEA006164.1	ID_22395	C4	0	-0.65	-0.63	-1.9
TEA001309.1	ID_22402	C4	0	-1.49	-1.16	-3.42
NOVEL09340	ID_22536	C4	0	-6.47	-5.44	-12.1
TEA014418.1	ID_22549	C4	0	-0.29	-0.31	-1.08
TEA023059.1	ID_22570	C4	0	-1.58	-0.33	-3.13
TEA015987.1	ID_22714	C4	0	-0.91	-0.74	-1.54
NOVEL03552	ID_22795	C4	0	-0.84	-0.54	-1.05
NOVEL10102	ID_22917	C4	0	-3.88	-1.7	-6.47
TEA028175.1	ID_22985	C4	0	-1.37	-1.11	-1.83
TEA031262.1	ID_23064	C4	0	-1.29	-0.82	-1.59
NOVEL05126	ID_23089	C4	0	-1.4	-1.65	-2.35
TEA024483.1	ID_23150	C4	0	-0.6	-0.38	-1.02
TEA025103.1	ID_23176	C4	0	-0.76	-0.73	-1.38
TEA029455.1	ID_23184	C4	0	-1.7	-1.33	-2.53
TEA011403.1	ID_23220	C4	0	-0.94	-0.84	-1.52
TEA011016.1	ID_23232	C4	0	-1.63	-1.65	-5.05
TEA013066.1	ID_23272	C4	0	-0.78	-0.24	-1.46
TEA025864.1	ID_23357	C4	0	-0.33	-0.29	-1.06
TEA025298.1	ID_23386	C4	0	-1.09	-1.18	-2.11
TEA007483.1	ID_23481	C4	0	-4.81	-4.47	-12.45
TEA020253.1	ID_23609	C4	0	-1.02	-0.84	-1.94
TEA005255.1	ID_23672	C4	0	-1.5	-2.03	-3.32
TEA007860.1	ID_23768	C4	0	-0.82	-0.37	-1.4
TEA012358.1	ID_23924	C4	0	-1.13	-1.3	-2.6
NOVEL08554	ID_24042	C4	0	-1.1	-0.53	-1.59
TEA023644.1	ID_24063	C4	0	-0.57	-0.42	-1.22
NOVEL00827	ID_24068	C4	0	-1.73	-1.84	-4.66
TEA031157.1	ID_24082	C4	0	-0.98	-1.41	-3.93
TEA003234.1	ID_24124	C4	0	-0.97	-0.97	-1.61
NOVEL02967	ID_24136	C4	0	-0.61	-0.72	-1.15
TEA025932.1	ID_24245	C4	0	-0.65	-0.67	-1.42
NOVEL03676	ID_24365	C4	0	-0.73	-0.85	-1.82
NOVEL03417	ID_24537	C4	0	-0.46	-0.52	-1.03
TEA023958.1	ID_24704	C4	0	-0.81	-0.68	-1.08
TEA013330.1	ID_24744	C4	0	-0.74	-0.69	-1.24
TEA010671.1	ID_24749	C4	0	-1.39	-1.73	-2.69
NOVEL11082	ID_24880	C4	0	-0.85	-0.7	-1.6
NOVEL11283	ID_24974	C4	0	-1.96	-1.33	-2.95
TEA013858.1	ID_25040	C4	0	-1.12	-1.39	-2.08
TEA032340.1	ID_25059	C4	0	-0.94	-1.21	-1.78
NOVEL00174	ID_25083	C4	0	-2	-1.01	-2.59
TEA022524.1	ID_25241	C4	0	-0.84	-0.37	-1.55
TEA033734.1	ID_25410	C4	0	-0.78	-0.2	-1.79
TEA022037.1	ID_25411	C4	0	-0.64	-0.88	-2.73
TEA029942.1	ID_25434	C4	0	-1.43	-0.69	-2.24
TEA014523.1	ID_25476	C4	0	-0.59	-0.61	-1.29
NOVEL04844	ID_25537	C4	0	-2.69	-2.09	-8.33
TEA008745.1	ID_25582	C4	0	-1.04	-1.11	-1.84
TEA021927.1	ID_25630	C4	0	-0.74	-0.46	-1.13
TEA027771.1	ID_25632	C4	0	-1.73	-1.03	-2.05
TEA006967.1	ID_25680	C4	0	-3.33	-3.39	-7.99
TEA031948.1	ID_25681	C4	0	-0.53	-0.44	-1.4
TEA029066.1	ID_25683	C4	0	-0.96	-1.39	-2.72
TEA003930.1	ID_25752	C4	0	-1.51	-1.9	-4.57
NOVEL08064	ID_25757	C4	0	-1.76	-2	-5.44
NOVEL02566	ID_25807	C4	0	-0.51	-0.65	-1.68
NOVEL10544	ID_26006	C4	0	-2.06	-1.14	-3.17
NOVEL06787	ID_26025	C4	0	-0.68	-0.93	-1.75
NOVEL06654	ID_26171	C4	0	-1.45	-0.94	-1.83
TEA014066.1	ID_26177	C4	0	-1.82	-1.84	-2.76
TEA005175.1	ID_26195	C4	0	-1.22	-1.15	-3.59
NOVEL09918	ID_26479	C4	0	-4.03	-3.1	-10.44
TEA020936.1	ID_26488	C4	0	-0.48	-0.69	-2.07
NOVEL05492	ID_26591	C4	0	-0.5	-0.62	-1.36
TEA023308.1	ID_26637	C4	0	-2.1	-2.4	-4.37
TEA002864.1	ID_26722	C4	0	-0.94	-1.1	-1.65
NOVEL05174	ID_26838	C4	0	-2.72	-2.72	-9.46
NOVEL03799	ID_26875	C4	0	-0.35	-0.42	-1.23
TEA022757.1	ID_26926	C4	0	-0.62	-0.47	-1.23
TEA003476.1	ID_26951	C4	0	-0.88	-0.76	-1.96
TEA014730.1	ID_26982	C4	0	-2.01	-1.01	-3.26
NOVEL08850	ID_26998	C4	0	-7.29	-6.07	-12.29
TEA027538.1	ID_27054	C4	0	-1.14	-0.79	-2.86
TEA000821.1	ID_27110	C4	0	-1.2	-1.33	-4.2
NOVEL09666	ID_27111	C4	0	-1.63	-0.71	-3.07
TEA000351.1	ID_27133	C4	0	-0.75	-0.75	-1.69
NOVEL07943	ID_27160	C4	0	-0.79	-0.89	-1.84
TEA026697.1	ID_27235	C4	0	-1.65	-0.97	-2.02
NOVEL01775	ID_27286	C4	0	-4.2	-4.17	-9.62
TEA027131.1	ID_27293	C4	0	-1.54	-1.31	-2.58
NOVEL07677	ID_27328	C4	0	-1.35	-0.9	-1.98
NOVEL04771	ID_27360	C4	0	-0.36	-0.25	-1.01
NOVEL06090	ID_27518	C4	0	-0.97	-1.24	-1.8
NOVEL00057	ID_27536	C4	0	-0.53	-0.27	-1.22
TEA016864.1	ID_27564	C4	0	-1.36	-1.78	-3.94
TEA022659.1	ID_27591	C4	0	-2.1	-1.2	-2.96
TEA028478.1	ID_27611	C4	0	-0.51	-0.26	-1.36
NOVEL09584	ID_27695	C4	0	-3.57	-2.8	-7
TEA014518.1	ID_27724	C4	0	-0.53	-0.18	-1.08
TEA021965.1	ID_27753	C4	0	-1.05	-0.85	-1.69
TEA024920.1	ID_27899	C4	0	-1.08	-1.37	-3.63
NOVEL07759	ID_27922	C4	0	-0.62	-0.61	-1.67
TEA004436.1	ID_28042	C4	0	-0.82	-0.74	-1.75
NOVEL07860	ID_28086	C4	0	-7.43	-7.4	-11.01
TEA018584.1	ID_28149	C4	0	-0.72	-0.45	-1.4
TEA017363.1	ID_28227	C4	0	-1.04	-0.43	-1.96
TEA022334.1	ID_28246	C4	0	-0.77	-0.58	-1.79
TEA002207.1	ID_28250	C4	0	-0.64	-0.55	-1.26
NOVEL02519	ID_28298	C4	0	-3.94	-2.33	-9.14
TEA015649.1	ID_28313	C4	0	-0.81	-0.97	-1.68
TEA020545.1	ID_28317	C4	0	-1.22	-0.73	-1.36
NOVEL01022	ID_28462	C4	0	-0.57	-0.48	-1.17
TEA024026.1	ID_28504	C4	0	-1.56	-1.23	-3.09
TEA033333.1	ID_28522	C4	0	-1.24	-1.36	-2.01
NOVEL07564	ID_28547	C4	0	-1.54	-1.61	-3.43
TEA000935.1	ID_28599	C4	0	-1.04	-1.18	-1.77
TEA009421.1	ID_28693	C4	0	-1.46	-0.93	-3.07
NOVEL02984	ID_28811	C4	0	-1.88	-1.16	-2.42
TEA025622.1	ID_28854	C4	0	-0.62	-0.35	-1.56
TEA025190.1	ID_28938	C4	0	-1.95	-1.28	-2.65
NOVEL07481	ID_29033	C4	0	-1.86	-0.86	-4.63
TEA027212.1	ID_29176	C4	0	-1.22	-0.35	-2.26
NOVEL00143	ID_29244	C4	0	-2.43	-3.45	-9.68
TEA000674.1	ID_29297	C4	0	-0.95	-0.65	-1.34
TEA032176.1	ID_29330	C4	0	-3.46	-3.48	-8.8
TEA006866.1	ID_29391	C4	0	-0.69	-0.47	-1.1
TEA010460.1	ID_29478	C4	0	-0.68	-0.6	-1.27
NOVEL11081	ID_29503	C4	0	-0.78	-0.74	-1.53
TEA008491.1	ID_29644	C4	0	-0.46	-0.72	-1.83
NOVEL10986	ID_29647	C4	0	-1.5	-0.85	-3.94
NOVEL08789	ID_29689	C4	0	-1.67	-1.47	-2.41
TEA013324.1	ID_29699	C4	0	-0.37	-0.37	-1.15
TEA025400.1	ID_29750	C4	0	-0.89	-0.35	-1.54
NOVEL03269	ID_29784	C4	0	-1.15	-1.16	-2.68
NOVEL05882	ID_30042	C4	0	-0.89	-1.13	-2.55
TEA000656.1	ID_30071	C4	0	-3.5	-4.8	-10.37
TEA021516.1	ID_30226	C4	0	-3.13	-2	-4.27
TEA016142.1	ID_30298	C4	0	-0.73	-0.67	-1.23
TEA026188.1	ID_30307	C4	0	-0.74	-0.62	-1.92
TEA023691.1	ID_30427	C4	0	-0.58	-0.57	-1.13
TEA008783.1	ID_30453	C4	0	-1.36	-0.75	-2.33
NOVEL09676	ID_30614	C4	0	-1.17	-1.04	-1.95
TEA000759.1	ID_30721	C4	0	-1.77	-0.98	-2.66
TEA017395.1	ID_30753	C4	0	-0.57	-0.39	-1.16
TEA024207.1	ID_30789	C4	0	-0.79	-0.78	-1.74
NOVEL08403	ID_30811	C4	0	-1.15	-0.57	-2.86
NOVEL07956	ID_30847	C4	0	-2.02	-2.4	-3.63
NOVEL03463	ID_30885	C4	0	-0.72	-0.3	-1.05
NOVEL06978	ID_30933	C4	0	-4.88	-2.55	-9.74
NOVEL08389	ID_31001	C4	0	-0.57	-0.41	-1.17
TEA003956.1	ID_31005	C4	0	-0.86	-0.81	-1.29
TEA001779.1	ID_31175	C4	0	-0.81	-0.78	-2.85
TEA004231.1	ID_31271	C4	0	-1.56	-1.54	-4.82
TEA025091.1	ID_31375	C4	0	-1.65	-1.2	-4.86
TEA014649.1	ID_31406	C4	0	-2.1	-1.21	-3.07
TEA016714.1	ID_31410	C4	0	-0.52	-0.54	-1.07
NOVEL02411	ID_31525	C4	0	-1.02	-1.35	-2.6
NOVEL01752	ID_31622	C4	0	-2.39	-3.4	-6.27
TEA023098.1	ID_31656	C4	0	-0.77	-0.7	-1.16
TEA014026.1	ID_31718	C4	0	-0.98	-1.14	-1.58
TEA032119.1	ID_31722	C4	0	-1.01	-0.37	-1.64
NOVEL00607	ID_31863	C4	0	-4.72	-4.1	-8.37
TEA025845.1	ID_32020	C4	0	-0.72	-0.32	-1.41
NOVEL01985	ID_32021	C4	0	-2.9	-4.47	-10.06
NOVEL05933	ID_32028	C4	0	-2.11	-0.62	-4.53
NOVEL01735	ID_32032	C4	0	-0.65	-0.46	-2.01
TEA009389.1	ID_32113	C4	0	-2.21	-2.21	-7.52
NOVEL05277	ID_32131	C4	0	-3	-2.61	-6.52
TEA004589.1	ID_32152	C4	0	-0.58	-0.51	-1.62
TEA025192.1	ID_32155	C4	0	-2.55	-2.34	-4.49
TEA032682.1	ID_32293	C4	0	-1.11	-0.78	-1.74
NOVEL11164	ID_32323	C4	0	-0.65	-0.72	-1.27
NOVEL11215	ID_32350	C4	0	-0.91	-1.04	-1.45
TEA017195.1	ID_32461	C4	0	-0.8	-0.61	-1.93
TEA011565.1	ID_32514	C4	0	-1.6	-1.56	-3.87
TEA002620.1	ID_32525	C4	0	-1.85	-0.73	-3.09
TEA014521.1	ID_32583	C4	0	-0.61	-0.72	-1.44
NOVEL07365	ID_32621	C4	0	-2.31	-1.7	-6.7
TEA000753.1	ID_32706	C4	0	-1.54	-0.46	-3.29
TEA002055.1	ID_32709	C4	0	-1.56	-1.89	-2.9
TEA028693.1	ID_32720	C4	0	-0.81	-0.3	-1.24
TEA020922.1	ID_32731	C4	0	-0.99	-0.5	-2.25
TEA018668.1	ID_32756	C4	0	-2.63	-2.47	-4.78
TEA012572.1	ID_32800	C4	0	-1.37	-1.67	-2.29
TEA000828.1	ID_32821	C4	0	-0.92	-0.93	-1.58
TEA024334.1	ID_32953	C4	0	-2.1	-1.22	-5.22
NOVEL00804	ID_32970	C4	0	-1.39	-1.6	-2.17
TEA021625.1	ID_33027	C4	0	-1.56	-2.06	-3.14
NOVEL04974	ID_33065	C4	0	-6.92	-6.89	-10.44
TEA018768.1	ID_33116	C4	0	-6.19	-3.72	-7.11
NOVEL03314	ID_33150	C4	0	-0.69	-0.15	-1.36
TEA010353.1	ID_33165	C4	0	-0.3	-0.47	-1.1
NOVEL09750	ID_33246	C4	0	-3.25	-2.93	-9.12
TEA014727.1	ID_33278	C4	0	-2.85	-1.85	-8.15
TEA028088.1	ID_33293	C4	0	-0.84	-0.84	-1.99
TEA028082.1	ID_33346	C4	0	-1.27	-0.62	-2.17
TEA031902.1	ID_33361	C4	0	-0.9	-1.4	-3.65
TEA020219.1	ID_33388	C4	0	-1.49	-0.91	-4.02
NOVEL11262	ID_33395	C4	0	-1.68	-1.46	-2.33
TEA004108.1	ID_33415	C4	0	-0.47	-0.65	-1.23
TEA010482.1	ID_33422	C4	0	-3.7	-2.18	-4.22
TEA018740.1	ID_33425	C4	0	-1.85	-0.98	-2.19
TEA027306.1	ID_33426	C4	0	-1.02	-0.83	-1.51
TEA004695.1	ID_33464	C4	0	-0.46	-0.17	-1.12
NOVEL01889	ID_33519	C4	0	-1.45	-1.28	-4.06
TEA009546.1	ID_33638	C4	0	-1.03	-0.77	-1.98
TEA005000.1	ID_33738	C4	0	-2.1	-1.58	-2.63
NOVEL10603	ID_33756	C4	0	-3.08	-2.13	-3.75
TEA011733.1	ID_33799	C4	0	-0.95	-0.77	-1.63
NOVEL06132	ID_33803	C4	0	-1.7	-0.84	-4.4
NOVEL05673	ID_33811	C4	0	-1.1	-0.84	-1.83
TEA018978.1	ID_33827	C4	0	-0.89	-0.48	-1.33
NOVEL09184	ID_33960	C4	0	-0.77	-0.96	-2.27
NOVEL02140	ID_33987	C4	0	-1.06	-1.53	-3.29
NOVEL04089	ID_34062	C4	0	-5.12	-6.9	-12.71
NOVEL08509	ID_34072	C4	0	-2.01	-1.45	-4.92
TEA000476.1	ID_34088	C4	0	-1.12	-1.13	-1.55
TEA012026.1	ID_34184	C4	0	-1.02	-0.44	-2.07
TEA019858.1	ID_34212	C4	0	-1.17	-0.39	-2.15
TEA021923.1	ID_34241	C4	0	-1.07	-1.35	-2.18
TEA032162.1	ID_34242	C4	0	-2.45	-3.01	-7.81
NOVEL05668	ID_34327	C4	0	-1.11	-1.32	-2
NOVEL09433	ID_34357	C4	0	-3.46	-4.49	-10.21
NOVEL10079	ID_34587	C4	0	-0.48	-0.57	-1.13
NOVEL04481	ID_34604	C4	0	-0.66	-0.94	-1.96
NOVEL08623	ID_34671	C4	0	-0.75	-0.61	-1.39
TEA023983.1	ID_34735	C4	0	-2.2	-2.87	-5.58
NOVEL08232	ID_34803	C4	0	-1.13	-1.44	-3.6
TEA027901.1	ID_34931	C4	0	-0.76	-0.58	-1.12
TEA008107.1	ID_34965	C4	0	-0.98	-0.71	-1.2
NOVEL07292	ID_35037	C4	0	-0.52	-0.48	-1.13
NOVEL02233	ID_35081	C4	0	-0.8	-0.94	-1.74
NOVEL06468	ID_35168	C4	0	-0.58	-0.8	-1.8
TEA009924.1	ID_35193	C4	0	-0.4	-0.34	-1.11
NOVEL02916	ID_35198	C4	0	-0.42	-0.58	-1.59
NOVEL02734	ID_35239	C4	0	-2.43	-2.4	-7.07
TEA029727.1	ID_35335	C4	0	-0.73	-0.73	-1.24
TEA019821.1	ID_35348	C4	0	-0.83	-0.57	-1.02
NOVEL01818	ID_35520	C4	0	-3.15	-2.32	-9.49
TEA026807.1	ID_35580	C4	0	-0.93	-0.73	-1.66
TEA024741.1	ID_35589	C4	0	-0.87	-1.28	-2.79
NOVEL06209	ID_35676	C4	0	-1.25	-1.35	-4.2
TEA007395.1	ID_35689	C4	0	-4.89	-5.86	-10.75
TEA009060.1	ID_35697	C4	0	-0.7	-0.82	-1.24
TEA022364.1	ID_36065	C4	0	-0.57	-0.61	-1.13
TEA031023.1	ID_36164	C4	0	-0.89	-0.39	-1.38
TEA019649.1	ID_36201	C4	0	-2.93	-2.56	-4.09
TEA032693.1	ID_36233	C4	0	-0.82	-0.73	-2.07
NOVEL07787	ID_36276	C4	0	-0.71	-0.74	-1.7
NOVEL04865	ID_36529	C4	0	-5.33	-3.73	-6.62
NOVEL00400	ID_36539	C4	0	-4.58	-2.85	-11.91
NOVEL09103	ID_36555	C4	0	-0.78	-0.6	-1.04
NOVEL01661	ID_36625	C4	0	-0.73	-0.26	-1.35
NOVEL04171	ID_36683	C4	0	-1.34	-0.4	-2.99
NOVEL06859	ID_36745	C4	0	-1.01	-0.46	-1.76
NOVEL05384	ID_36781	C4	0	-1.63	-1.3	-4.16
NOVEL06779	ID_36803	C4	0	-1.4	-1.19	-4.18
TEA010796.1	ID_36909	C4	0	-0.98	-0.52	-1.69
TEA009068.1	ID_36918	C4	0	-4.91	-2.36	-7.83
NOVEL06839	ID_37019	C4	0	-1.07	-1.09	-1.57
NOVEL08062	ID_37029	C4	0	-1.3	-1.14	-2.92
TEA011004.1	ID_37032	C4	0	-2.4	-1.68	-3.02
TEA017355.1	ID_37156	C4	0	-1.04	-1.17	-1.75
NOVEL08105	ID_37161	C4	0	-5.33	-5.37	-10.54
TEA002492.1	ID_37197	C4	0	-1.01	-1.08	-1.49
TEA009844.1	ID_37310	C4	0	-3.62	-1.01	-7.48
TEA024678.1	ID_37372	C4	0	-0.73	-0.94	-2.73
TEA007600.1	ID_37403	C4	0	-3.98	-4.65	-7.77
TEA010594.1	ID_37531	C4	0	-0.59	-0.33	-1.07
TEA018451.1	ID_37575	C4	0	-0.95	-0.97	-1.52
TEA022081.1	ID_37704	C4	0	-0.79	-0.34	-1.56
TEA021406.1	ID_37789	C4	0	-0.86	-0.61	-1.77
TEA014545.1	ID_37839	C4	0	-1.39	-1.46	-2.7
TEA009874.1	ID_38001	C4	0	-1.08	-0.4	-2.3
NOVEL07771	ID_38010	C4	0	-0.64	-0.81	-1.35
TEA007965.1	ID_38141	C4	0	-1.24	-1.23	-1.8
TEA018237.1	ID_38168	C4	0	-2.92	-3.31	-7.71
TEA032002.1	ID_38190	C4	0	-0.74	-0.48	-1.03
TEA029468.1	ID_38226	C4	0	-0.62	-0.74	-1.06
NOVEL03749	ID_38289	C4	0	-4.13	-2.52	-8.62
TEA022699.1	ID_38336	C4	0	-0.93	-0.78	-1.97
NOVEL08172	ID_38356	C4	0	-2.15	-2.44	-5.58
TEA006665.1	ID_38438	C4	0	-1.02	-0.45	-2.31
TEA026879.1	ID_38454	C4	0	-0.68	-0.73	-1.91
TEA032199.1	ID_38689	C4	0	-0.92	-1.02	-1.66
NOVEL11194	ID_38698	C4	0	-3.66	-3.64	-9.67
TEA017982.1	ID_38874	C4	0	-0.42	-0.33	-1.34
TEA020257.1	ID_38943	C4	0	-3.47	-3.45	-8.78
NOVEL05844	ID_38961	C4	0	-2.45	-1.21	-3.67
NOVEL10376	ID_38975	C4	0	-1.6	-1.26	-2.54
NOVEL03369	ID_39089	C4	0	-0.87	-0.99	-1.85
TEA010451.1	ID_39212	C4	0	-3.42	-3.46	-9.52
NOVEL00739	ID_39259	C4	0	-0.79	-0.47	-1.46
TEA023368.1	ID_39308	C4	0	-1.15	-0.48	-1.65
TEA025255.1	ID_39324	C4	0	-2.93	-3.92	-9.48
TEA000713.1	ID_39345	C4	0	-2.26	-1.58	-3.53
TEA030126.1	ID_39520	C4	0	-1.05	-0.8	-2.11
NOVEL01468	ID_39665	C4	0	-0.59	-0.28	-1.4
TEA003773.1	ID_39757	C4	0	-0.68	-0.32	-1.13
NOVEL00050	ID_39827	C4	0	-1.24	-0.77	-2.19
TEA007159.1	ID_39999	C4	0	-1	-0.7	-1.37
TEA031252.1	ID_40029	C4	0	-1	-1.15	-2.11
TEA000953.1	ID_40302	C4	0	-1.08	-0.87	-2.54
NOVEL07462	ID_40310	C4	0	-0.52	-0.55	-1.12
TEA019963.1	ID_40328	C4	0	-0.78	-0.96	-1.53
NOVEL09532	ID_40408	C4	0	-2.82	-3.27	-5.21
TEA006621.1	ID_40452	C4	0	-0.78	-0.57	-1.11
TEA016934.1	ID_40456	C4	0	-1.44	-1.21	-4.13
NOVEL05076	ID_40557	C4	0	-0.73	-0.77	-2.63
TEA017652.1	ID_40630	C4	0	-1.87	-1.61	-2.5
TEA002271.1	ID_40824	C4	0	-0.78	-1.15	-3.01
TEA012838.1	ID_40827	C4	0	-0.36	-0.44	-1.14
TEA012780.1	ID_40938	C4	0	-1.27	-0.53	-2.81
TEA008298.1	ID_40963	C4	0	-0.45	-0.36	-1.11
TEA031881.1	ID_40989	C4	0	-0.55	-0.67	-1.11
TEA002559.1	ID_41046	C4	0	-0.66	-0.19	-1.2
TEA006483.1	ID_41109	C4	0	-5.61	-2.89	-10.88
NOVEL10718	ID_41134	C4	0	-0.66	-0.79	-1.1
NOVEL01380	ID_41155	C4	0	-0.65	-0.2	-1.52
TEA020418.1	ID_41176	C4	0	-0.82	-0.63	-2.12
TEA023078.1	ID_41195	C4	0	-0.77	-0.65	-1.45
TEA011781.1	ID_41196	C4	0	-2.31	-3.02	-4.6
TEA029232.1	ID_41307	C4	0	-0.5	-0.61	-1.45
TEA000373.1	ID_41318	C4	0	-0.91	-0.51	-1.54
TEA009785.1	ID_41349	C4	0	-0.69	-0.63	-1.36
TEA029801.1	ID_41454	C4	0	-0.89	-1.09	-2.24
TEA018508.1	ID_41461	C4	0	-0.83	-0.61	-1.13
NOVEL09528	ID_41535	C4	0	-1.66	-1.26	-3.58
NOVEL00171	ID_41659	C4	0	-2.04	-2.27	-3.04
NOVEL01023	ID_41732	C4	0	-0.46	-0.38	-1.13
TEA007177.1	ID_41734	C4	0	-2.63	-0.82	-5.2
NOVEL05068	ID_41762	C4	0	-1.45	-1.41	-2.79
NOVEL06858	ID_41781	C4	0	-0.81	-0.89	-1.3
NOVEL01958	ID_41802	C4	0	-0.93	-1.46	-3.4
TEA004117.1	ID_41814	C4	0	-2.93	-3.74	-8.28
NOVEL01730	ID_41829	C4	0	-0.24	-0.38	-1.03
NOVEL03909	ID_41897	C4	0	-0.87	-1.03	-1.71
TEA010029.1	ID_41912	C4	0	-1.36	-1.07	-2.59
TEA008502.1	ID_41982	C4	0	-1.47	-1.93	-3.22
NOVEL11008	ID_42011	C4	0	-1.77	-1.91	-2.72
TEA030557.1	ID_42038	C4	0	-1.1	-1.19	-1.67
TEA001303.1	ID_42050	C4	0	-1.95	-2.07	-2.78
TEA032915.1	ID_42052	C4	0	-0.98	-0.79	-1.51
NOVEL09421	ID_42072	C4	0	-4.1	-3.64	-5.39
NOVEL11160	ID_42076	C4	0	-1.22	-1.36	-2.06
NOVEL03244	ID_42126	C4	0	-2.73	-1.91	-4.25
NOVEL07436	ID_42190	C4	0	-1.35	-1.41	-2.53
NOVEL04963	ID_42194	C4	0	-0.45	-0.63	-1.12
TEA028969.1	ID_42217	C4	0	-5.08	-5.09	-9.64
NOVEL09518	ID_42226	C4	0	-0.79	-0.46	-1.68
NOVEL06687	ID_42301	C4	0	-1.33	-1.02	-2.71
NOVEL09137	ID_42365	C4	0	-0.57	-0.38	-1.09
TEA019277.1	ID_42375	C4	0	-0.3	-0.46	-1.1
TEA031166.1	ID_42411	C4	0	-1.24	-0.5	-2.81
TEA006370.1	ID_42427	C4	0	-1.57	-0.96	-1.89
TEA026561.1	ID_42493	C4	0	-0.87	-0.79	-1.63
NOVEL08869	ID_42713	C4	0	-0.93	-1.16	-1.77
TEA002802.1	ID_42808	C4	0	-0.88	-0.91	-3.09
NOVEL05818	ID_42818	C4	0	-1.69	-1.71	-2.64
TEA026798.1	ID_42826	C4	0	-1.57	-0.54	-2.74
TEA028894.1	ID_42865	C4	0	-2.98	-1.75	-3.92
TEA022070.1	ID_42906	C4	0	-0.77	-0.85	-2.82
TEA004935.1	ID_42974	C4	0	-0.59	-0.45	-1.12
TEA025418.1	ID_43000	C4	0	-0.26	-0.41	-1.17
TEA018554.1	ID_43004	C4	0	-0.58	-0.54	-1.1
NOVEL05510	ID_43013	C4	0	-1.1	-1.36	-3.24
TEA027587.1	ID_43070	C4	0	-0.68	-0.62	-1.49
NOVEL04654	ID_43116	C4	0	-0.49	-0.56	-1.49
TEA002391.1	ID_43121	C4	0	-0.97	-0.82	-1.25
TEA033370.1	ID_43147	C4	0	-0.52	-0.66	-1.3
TEA012958.1	ID_43175	C4	0	-0.52	-0.14	-1.05
TEA017436.1	ID_43180	C4	0	-1.33	-0.52	-2.28
TEA034002.1	ID_43187	C4	0	-2.04	-2.02	-3.2
TEA026413.1	ID_43224	C4	0	-0.54	-0.85	-1.91
TEA018433.1	ID_43301	C4	0	-1.29	-0.6	-2.49
NOVEL07565	ID_43305	C4	0	-4.1	-2.96	-5.05
NOVEL10276	ID_43377	C4	0	-0.63	-0.75	-1.34
TEA012361.1	ID_43390	C4	0	-2.62	-1.66	-3.12
TEA016031.1	ID_43416	C4	0	-0.77	-0.53	-1.14
TEA022251.1	ID_43452	C4	0	-1.74	-1.12	-2.08
TEA017201.1	ID_43579	C4	0	-0.6	-0.66	-1.26
NOVEL04584	ID_43604	C4	0	-1.21	-0.95	-3.74
TEA023373.1	ID_43616	C4	0	-1.99	-1.2	-3.96
TEA020737.1	ID_43617	C4	0	-1	-0.75	-1.28
TEA019162.1	ID_43637	C4	0	-0.75	-0.23	-1.48
NOVEL09620	ID_43649	C4	0	-0.95	-1.16	-1.96
TEA016161.1	ID_43819	C4	0	-0.67	-0.56	-1.18
TEA019721.1	ID_43901	C4	0	-0.98	-0.97	-1.77
TEA026576.1	ID_43927	C4	0	-2.23	-1.72	-3.5
NOVEL03599	ID_43975	C4	0	-2.14	-1.34	-4.08
NOVEL08325	ID_44118	C4	0	-0.75	-0.69	-2.16
TEA004401.1	ID_44147	C4	0	-1.95	-0.96	-3.23
TEA027797.1	ID_44158	C4	0	-0.87	-1.02	-1.64
TEA017740.1	ID_44467	C4	0	-0.69	-0.31	-1.2
TEA019105.1	ID_44513	C4	0	-0.47	-0.36	-1.06
NOVEL03313	ID_44519	C4	0	-0.82	-0.53	-1.34
NOVEL02378	ID_44557	C4	0	-1.15	-1.46	-2.41
NOVEL09747	ID_44584	C4	0	-1.66	-1.48	-2.81
NOVEL10026	ID_44718	C4	0	-5.7	-3.35	-10.17
NOVEL07746	ID_44786	C4	0	-0.59	-0.7	-1.03
NOVEL08849	ID_44809	C4	0	-4.52	-3.62	-6.46
TEA016181.1	ID_44848	C4	0	-0.85	-0.4	-1.43
TEA008380.1	ID_44943	C4	0	-0.89	-0.46	-1.06
TEA016550.1	ID_44998	C4	0	-0.53	-0.69	-1.04
TEA007891.1	ID_45079	C4	0	-1.58	-0.78	-3.55
TEA016418.1	ID_45099	C4	0	-0.95	-1.1	-2
TEA014265.1	ID_45148	C4	0	-3.84	-2.99	-11.68
TEA022819.1	ID_45175	C4	0	-1.02	-1.08	-1.65
TEA030573.1	ID_45207	C4	0	-3.19	-2.16	-7.41
NOVEL03347	ID_66	C5	0	3	3.69	3.76
NOVEL07417	ID_72	C5	0	10.57	7.42	8.96
NOVEL04282	ID_73	C5	0	5.48	6.88	6.46
TEA011499.1	ID_84	C5	0	9.35	7.41	6.76
NOVEL09858	ID_103	C5	0	8.98	6.77	6.21
NOVEL05038	ID_161	C5	0	9.11	10.11	8.86
TEA028762.1	ID_249	C5	0	3.42	2.3	3.01
NOVEL11263	ID_265	C5	0	9.33	9.8	10.39
NOVEL01278	ID_271	C5	0	5.53	5.61	5.62
TEA019801.1	ID_279	C5	0	5.18	6.76	6.25
NOVEL06730	ID_312	C5	0	11.56	10.86	12.17
NOVEL07560	ID_345	C5	0	8.94	9.43	8.28
NOVEL10415	ID_357	C5	0	6.1	6.45	7.59
NOVEL06821	ID_364	C5	0	5.58	5.2	6.04
NOVEL05677	ID_370	C5	0	8.5	9.81	9.73
TEA007502.1	ID_389	C5	0	5.54	4.57	5.59
NOVEL04671	ID_439	C5	0	1.57	1.35	0.88
TEA016686.1	ID_466	C5	0	2.41	1.38	2.23
NOVEL10127	ID_473	C5	0	0.92	1.2	0.89
TEA007845.1	ID_546	C5	0	7.46	7.07	7.12
NOVEL06384	ID_563	C5	0	3.25	2.16	2.89
NOVEL04165	ID_594	C5	0	1.67	2.23	1.84
NOVEL00015	ID_596	C5	0	0.81	1.05	0.9
TEA032016.1	ID_625	C5	0	0.79	0.76	1.01
NOVEL05877	ID_767	C5	0	8.6	10.72	11.2
TEA025490.1	ID_820	C5	0	1.53	0.8	1.43
TEA003384.1	ID_822	C5	0	1.16	0.66	0.96
TEA022724.1	ID_837	C5	0	0.94	1.05	1.04
NOVEL10673	ID_873	C5	0	1.73	1.99	1.34
NOVEL02544	ID_979	C5	0	6.01	6.39	5
TEA021323.1	ID_986	C5	0	0.93	0.93	1.27
TEA013635.1	ID_1013	C5	0	10.8	10.68	10.44
TEA014688.1	ID_1016	C5	0	9.95	9.66	10.66
TEA025097.1	ID_1017	C5	0	1.05	0.59	0.58
TEA012196.1	ID_1112	C5	0	4.01	4.59	4.06
TEA002281.1	ID_1121	C5	0	9.18	9.4	9.34
NOVEL09728	ID_1147	C5	0	1.73	2.19	1.89
TEA008546.1	ID_1208	C5	0	3.08	2.01	2.96
NOVEL05441	ID_1222	C5	0	8.62	9.88	7.51
TEA008818.1	ID_1233	C5	0	1.04	1.11	1.01
TEA027683.1	ID_1254	C5	0	1.18	0.89	1.04
TEA008044.1	ID_1288	C5	0	3.16	3.69	3.42
TEA024804.1	ID_1321	C5	0	1.19	1.16	1.31
NOVEL00382	ID_1324	C5	0	2.05	2.13	1.2
NOVEL03421	ID_1326	C5	0	1.73	1.21	1.36
NOVEL02746	ID_1410	C5	0	1.37	1.84	1.41
TEA032742.1	ID_1450	C5	0	8.13	8.45	6.95
NOVEL09458	ID_1499	C5	0	8.97	7.96	9.6
NOVEL01329	ID_1535	C5	0	2.67	2.31	3.27
TEA000068.1	ID_1538	C5	0	8	8.57	8.53
TEA001430.1	ID_1584	C5	0	1.93	1.85	1.43
NOVEL07134	ID_1608	C5	0	10.16	10.83	9.96
TEA014251.1	ID_1694	C5	0	1.38	2.04	1.63
TEA012529.1	ID_1713	C5	0	10.36	10.4	10.15
TEA008095.1	ID_1777	C5	0	8.6	7.31	8.59
TEA027974.1	ID_1782	C5	0	9.93	8.87	8.63
TEA017523.1	ID_1796	C5	0	8.13	6.53	7.14
TEA023257.1	ID_1814	C5	0	5.22	4.93	2.93
TEA025087.1	ID_1818	C5	0	6.5	6.34	5.95
TEA025283.1	ID_1829	C5	0	7.49	7.69	7.74
TEA023855.1	ID_1837	C5	0	9.98	10.89	6.22
TEA021890.1	ID_1874	C5	0	1.2	0.81	1.26
NOVEL00274	ID_1875	C5	0	4.59	5.56	4.18
TEA016433.1	ID_1884	C5	0	10.17	6.97	4.68
TEA010152.1	ID_1888	C5	0	4.28	2.87	2.85
TEA013877.1	ID_1923	C5	0	6.77	6.46	4.51
NOVEL09276	ID_2002	C5	0	8.62	7.62	8.86
NOVEL03891	ID_2008	C5	0	8.9	7.4	8.37
NOVEL04238	ID_2071	C5	0	9.1	8.51	8.05
NOVEL09202	ID_2073	C5	0	7.31	7.12	9.2
NOVEL03009	ID_2081	C5	0	12.29	12.8	12.3
TEA007461.1	ID_2133	C5	0	7.34	8.78	7.38
TEA009752.1	ID_2158	C5	0	10.51	11.33	8.36
TEA030350.1	ID_2178	C5	0	7.31	7.68	8.54
TEA001384.1	ID_2185	C5	0	5.95	5.36	4.43
NOVEL00616	ID_2186	C5	0	3.19	2.62	2.52
TEA026145.1	ID_2199	C5	0	1.87	2.09	1.27
NOVEL08781	ID_2209	C5	0	0.91	0.97	1.03
TEA032690.1	ID_2218	C5	0	2.53	2.76	2.86
TEA023617.1	ID_2238	C5	0	3.07	3.41	3.13
TEA032295.1	ID_2293	C5	0	3.59	3.09	2.76
NOVEL10654	ID_2333	C5	0	8.12	7.87	8.27
NOVEL04577	ID_2379	C5	0	8.23	8.46	8.59
NOVEL01236	ID_2381	C5	0	3.67	4.01	4.71
NOVEL00381	ID_2397	C5	0	1.76	2.06	1.41
TEA031453.1	ID_2429	C5	0	7.06	6.63	5.7
TEA006673.1	ID_2438	C5	0	1.43	1.58	1.84
NOVEL02374	ID_2455	C5	0	2.14	2	2.06
TEA004399.1	ID_2459	C5	0	4.66	4.21	5.85
TEA023199.1	ID_2485	C5	0	11.32	11.45	11.38
TEA010666.1	ID_2486	C5	0	1.24	1.03	1.45
TEA027701.1	ID_2511	C5	0	1.27	1.43	1.08
TEA004884.1	ID_2564	C5	0	3.76	4.37	4.83
TEA022722.1	ID_2580	C5	0	5.69	6.11	5.16
NOVEL01507	ID_2588	C5	0	2.94	2.5	1.61
NOVEL01251	ID_2597	C5	0	8.99	10.45	10.05
TEA009972.1	ID_2624	C5	0	3.05	2.57	3.49
NOVEL07273	ID_2637	C5	0	1.58	1.18	1.81
NOVEL02346	ID_2697	C5	0	2.99	3.54	2.98
NOVEL05604	ID_2700	C5	0	8.46	10.24	8.7
TEA023168.1	ID_2702	C5	0	5.6	4.5	5.12
TEA010462.1	ID_2730	C5	0	3.45	3.43	4.47
TEA002028.1	ID_2823	C5	0	8.19	5.59	5.64
TEA022240.1	ID_2831	C5	0	1.47	0.83	1.13
NOVEL05889	ID_2853	C5	0	1.4	1.23	1.05
NOVEL02596	ID_2881	C5	0	3.61	3.93	2.61
TEA029677.1	ID_2899	C5	0	0.77	0.72	1.02
TEA029582.1	ID_2933	C5	0	4.85	4.56	5.07
NOVEL06893	ID_2990	C5	0	4.22	4.66	3.14
NOVEL09374	ID_3020	C5	0	9.56	7.13	10.07
TEA000936.1	ID_3046	C5	0	1.44	0.85	0.92
TEA007446.1	ID_3092	C5	0	3.98	2.97	4.27
TEA025120.1	ID_3094	C5	0	5.78	5.43	5.69
TEA019024.1	ID_3100	C5	0	2.35	1.93	2.52
NOVEL00826	ID_3109	C5	0	6.71	4.06	3.34
TEA009153.1	ID_3186	C5	0	5.67	5.96	4.38
TEA022177.1	ID_3188	C5	0	6.2	6.63	3.67
NOVEL06742	ID_3214	C5	0	8.38	9.65	8.41
TEA030789.1	ID_3236	C5	0	7.14	7.15	5.62
TEA025491.1	ID_3256	C5	0	0.84	0.99	1.15
TEA006314.1	ID_3262	C5	0	1.78	1.49	1.26
TEA001753.1	ID_3265	C5	0	9.05	9.12	8.38
TEA002801.1	ID_3267	C5	0	1.8	1.04	1.83
TEA030649.1	ID_3338	C5	0	4.75	5.73	5.78
TEA018138.1	ID_3357	C5	0	2.24	1.38	1.69
TEA007715.1	ID_3368	C5	0	10.02	9.72	10.78
TEA029410.1	ID_3408	C5	0	6.17	6.16	4.61
TEA032919.1	ID_3411	C5	0	2.19	2.76	2.83
TEA027231.1	ID_3414	C5	0	1.82	2.07	1.41
NOVEL01029	ID_3441	C5	0	1.04	0.53	0.51
TEA015135.1	ID_3447	C5	0	2.19	2.01	2.09
TEA016538.1	ID_3485	C5	0	4.05	4.21	4.12
NOVEL04988	ID_3493	C5	0	3.97	3.86	2.35
TEA033573.1	ID_3500	C5	0	1.61	1.22	1.75
TEA023989.1	ID_3508	C5	0	1.31	1.48	1.52
TEA003173.1	ID_3509	C5	0	8.34	7.9	9.24
TEA009865.1	ID_3530	C5	0	1	1.17	1.08
NOVEL01676	ID_3535	C5	0	2.47	1.99	1.64
TEA030347.1	ID_3566	C5	0	2.31	3.03	2.86
NOVEL09625	ID_3581	C5	0	9.2	9.85	7.95
TEA007547.1	ID_3626	C5	0	9.97	10.09	11.37
TEA007840.1	ID_3642	C5	0	6.67	7.99	6.74
TEA023678.1	ID_3722	C5	0	8.5	9.3	8.88
TEA018815.1	ID_3737	C5	0	5.34	4.3	6.37
TEA020177.1	ID_3745	C5	0	1.46	0.93	1.24
TEA014147.1	ID_3750	C5	0	6.07	4.03	6.92
NOVEL02024	ID_3844	C5	0	3.18	2.78	3.41
TEA007145.1	ID_3864	C5	0	8.23	7.46	8.8
NOVEL02202	ID_3914	C5	0	3.46	2.96	3.52
NOVEL10129	ID_3958	C5	0	7.81	9.51	6.35
TEA006658.1	ID_3967	C5	0	1.98	1.31	1.86
NOVEL04457	ID_3973	C5	0	5.08	5.66	4.74
TEA032108.1	ID_3975	C5	0	1.24	0.57	0.77
NOVEL09304	ID_3978	C5	0	10.14	9.87	6.05
TEA010886.1	ID_4011	C5	0	3.83	3.7	4.71
NOVEL00514	ID_4016	C5	0	3.36	3.45	2.24
NOVEL05636	ID_4022	C5	0	11.28	11.47	10.69
TEA002393.1	ID_4025	C5	0	1.88	0.91	1.29
TEA024128.1	ID_4036	C5	0	7.39	4.94	6.3
TEA025506.1	ID_4092	C5	0	2.06	2.26	2.49
TEA002447.1	ID_4102	C5	0	2.85	3.26	3.25
NOVEL05083	ID_4136	C5	0	11.23	10.84	11.01
NOVEL10745	ID_4169	C5	0	9.22	10.28	9.59
TEA006939.1	ID_4219	C5	0	3.45	3.48	4.09
NOVEL09971	ID_4223	C5	0	6.81	7.41	6.11
NOVEL02214	ID_4251	C5	0	4.28	4.43	2.98
TEA024223.1	ID_4269	C5	0	1.01	0.84	1.26
TEA030837.1	ID_4300	C5	0	1.32	0.72	0.74
NOVEL07784	ID_4316	C5	0	8.98	10.17	9.93
TEA011754.1	ID_4338	C5	0	0.92	0.83	1.2
NOVEL02354	ID_4350	C5	0	10.75	10.77	11.87
TEA025968.1	ID_4434	C5	0	2.91	4.2	3.32
TEA009513.1	ID_4508	C5	0	1.36	1.18	1.51
TEA007233.1	ID_4520	C5	0	5.76	4.34	3.49
TEA027193.1	ID_4527	C5	0	2.03	2	2.2
TEA009321.1	ID_4561	C5	0	1.32	0.77	1
TEA003787.1	ID_4592	C5	0	3.61	3.83	2.48
NOVEL03973	ID_4593	C5	0	9.99	11.5	11.28
TEA016566.1	ID_4599	C5	0	3.63	4.62	4.65
TEA005676.1	ID_4601	C5	0	5.56	4.58	4.64
TEA029354.1	ID_4711	C5	0	7.93	7.99	7.66
NOVEL01736	ID_4725	C5	0	10	11.63	11.89
NOVEL02892	ID_4727	C5	0	4.71	4.48	3.81
TEA015690.1	ID_4818	C5	0	3.16	2.76	2.33
TEA028976.1	ID_4862	C5	0	1.33	1.43	1.22
NOVEL07811	ID_4866	C5	0	8.03	9.54	11.21
TEA027920.1	ID_4869	C5	0	1.43	1.2	1.41
TEA016311.1	ID_4955	C5	0	6.35	5.99	6.54
TEA023226.1	ID_4964	C5	0	2.58	1.49	2.59
TEA029211.1	ID_4968	C5	0	1.44	1.25	1.44
TEA015443.1	ID_5000	C5	0	8.21	8.64	10.65
TEA011486.1	ID_5032	C5	0	10.5	12.1	12.68
TEA015057.1	ID_5052	C5	0	7.42	7.88	6.02
TEA018806.1	ID_5053	C5	0	0.91	1.27	1.17
TEA032363.1	ID_5100	C5	0	4.43	5.04	3.8
TEA032837.1	ID_5224	C5	0	4.91	5.9	6.53
NOVEL10696	ID_5228	C5	0	1.09	1.14	0.83
TEA017320.1	ID_5240	C5	0	4.56	6.14	5.19
TEA021495.1	ID_5247	C5	0	6.32	8.51	8.38
TEA031581.1	ID_5248	C5	0	9.95	7.88	9.01
NOVEL08003	ID_5272	C5	0	9.05	9.96	7.27
NOVEL08874	ID_5328	C5	0	8.59	10.57	10.3
TEA004414.1	ID_5332	C5	0	1.1	1.11	0.83
NOVEL05112	ID_5397	C5	0	1.24	1.39	1.45
NOVEL03287	ID_5400	C5	0	10.54	10.27	11.42
TEA033323.1	ID_5436	C5	0	5.52	4.5	4.59
TEA009705.1	ID_5456	C5	0	11.42	12.16	11.33
TEA031359.1	ID_5490	C5	0	8.56	8.33	6.78
NOVEL06845	ID_5495	C5	0	3.87	4.93	4.97
TEA000399.1	ID_5507	C5	0	3.56	3.55	4.65
TEA027097.1	ID_5531	C5	0	4.72	4.33	3.38
NOVEL06299	ID_5535	C5	0	6.98	6.26	7.83
NOVEL08556	ID_5556	C5	0	3.55	4.36	3.2
NOVEL01248	ID_5564	C5	0	4.35	4.06	4.21
NOVEL11131	ID_5580	C5	0	8.31	4.7	7.67
TEA027932.1	ID_5590	C5	0	11.13	9.48	7.22
TEA019244.1	ID_5591	C5	0	1.55	1.57	1.02
NOVEL10662	ID_5625	C5	0	4.01	3.87	4.88
TEA007820.1	ID_5643	C5	0	4.77	4.77	4.6
TEA007685.1	ID_5673	C5	0	2.14	1.09	1.9
NOVEL06164	ID_5696	C5	0	4.43	3.23	2.95
NOVEL00726	ID_5733	C5	0	9.47	10.66	10.06
TEA034043.1	ID_5737	C5	0	3.36	3.35	4.6
NOVEL10767	ID_5764	C5	0	7.36	8.26	4.69
TEA023571.1	ID_5771	C5	0	1.52	0.92	1.32
NOVEL04490	ID_5801	C5	0	7.16	5.58	6.84
TEA030818.1	ID_5812	C5	0	2.31	2.31	1.63
NOVEL02625	ID_5843	C5	0	2.66	3.03	3.32
TEA026278.1	ID_5863	C5	0	7.75	7.34	5.8
NOVEL04439	ID_5904	C5	0	10.78	11.11	11.45
TEA010167.1	ID_5951	C5	0	6.38	8.17	7.01
NOVEL01092	ID_6015	C5	0	2.62	1.65	2.45
TEA022094.1	ID_6017	C5	0	1.61	2.08	2.02
NOVEL06752	ID_6032	C5	0	8.12	8.21	9.11
NOVEL05913	ID_6072	C5	0	11.46	5.25	6.33
TEA002349.1	ID_6093	C5	0	6.46	6.71	6.52
NOVEL06901	ID_6098	C5	0	8.11	9.26	7.26
NOVEL05077	ID_6122	C5	0	8.37	10.44	8.25
NOVEL01210	ID_6126	C5	0	10.3	10.84	5.77
TEA033479.1	ID_6137	C5	0	5.36	6.96	6.64
NOVEL03155	ID_6168	C5	0	7.86	6.21	6.56
TEA015984.1	ID_6187	C5	0	5.39	6	3.37
NOVEL01194	ID_6219	C5	0	10.39	11.36	10.83
TEA010906.1	ID_6230	C5	0	3.14	1.49	1.83
TEA004963.1	ID_6246	C5	0	1.89	1.61	1.39
NOVEL02589	ID_6321	C5	0	8.67	8.33	8.24
TEA003953.1	ID_6327	C5	0	1.02	0.79	0.52
TEA022344.1	ID_6328	C5	0	0.77	1.04	0.9
NOVEL11151	ID_6329	C5	0	3.34	3.35	3.97
TEA011114.1	ID_6342	C5	0	2.3	2.06	2.97
TEA011925.1	ID_6375	C5	0	5.72	5.12	4.15
TEA015916.1	ID_6415	C5	0	8.17	9.17	7.64
TEA003138.1	ID_6485	C5	0	3.53	3.66	2.18
TEA005816.1	ID_6493	C5	0	0.87	0.97	1.03
TEA026304.1	ID_6495	C5	0	2.79	2.79	1.6
TEA016559.1	ID_6549	C5	0	1.11	0.69	0.58
TEA005128.1	ID_6572	C5	0	3.24	1.99	2.73
TEA022560.1	ID_6609	C5	0	2.47	1.55	1.78
TEA021361.1	ID_6659	C5	0	6.95	8.54	8.02
NOVEL10317	ID_6681	C5	0	6.29	6.71	6.37
TEA024498.1	ID_6691	C5	0	3.82	4.81	3.84
NOVEL04003	ID_6730	C5	0	3.17	3.38	4.26
NOVEL08608	ID_6742	C5	0	8.22	9.86	7.1
TEA030665.1	ID_6773	C5	0	2.11	2.65	1.81
NOVEL01761	ID_6784	C5	0	0.88	1.05	1.15
NOVEL10191	ID_6806	C5	0	9.53	8.33	9.17
NOVEL10863	ID_6819	C5	0	2.14	2.61	2.53
TEA015253.1	ID_6839	C5	0	1	1.17	1.43
NOVEL05064	ID_6859	C5	0	10.4	11.18	11.63
NOVEL02184	ID_6863	C5	0	11.06	11.31	11.4
TEA012313.1	ID_6910	C5	0	3.83	4.63	3.79
TEA008401.1	ID_6933	C5	0	8.38	9.13	7.03
NOVEL09204	ID_6943	C5	0	3.2	2.3	2.88
TEA033244.1	ID_6968	C5	0	5.63	6.65	8.01
TEA022966.1	ID_6999	C5	0	7.35	7.99	8.24
NOVEL10671	ID_7000	C5	0	10.16	8.44	9.69
[truncated: 8,749 more rows]
