# Supplementary material for: Transcriptome and Metabolite Profiling Reveal Novel Insights into Volatile Heterosis in the Tea Plant (Camellia Sinensis)
Source: Molecules. 2019 Sep 17;24(18):3380. doi: 10.3390/molecules24183380 (PMC6767024; doi:10.3390/molecules24183380)
Supplement: Supplementary file 1 [file molecules-24-03380-s001.zip › 附加文件/Additional file 3 Table S3.xlsx]

## Sheet: subcluster_2_4
Cluster-2-4	Cluster-3-5	Cluster-3-6	Cluster-4-5	Cluster-5-3	Cluster-5-5	Cluster-3-4	Cluster-2-6
Novel00200	Novel00181	Novel00094	Novel00252	Novel00011	Novel00124	Novel00035	Novel00461
Novel00289	Novel00231	Novel00206	Novel00518	Novel00069	Novel00237	Novel00201	Novel00578
Novel00306	Novel00269	Novel00303	Novel00675	Novel00084	Novel00376	Novel00315	Novel00999
Novel00389	Novel00382	Novel00508	Novel00812	Novel00173	Novel00657	Novel00321	Novel01230
Novel00566	Novel00447	Novel00514	Novel01061	Novel00219	Novel00730	Novel00351	Novel01345
Novel00663	Novel00458	Novel00555	Novel01260	Novel00273	Novel01018	Novel00415	Novel01531
Novel00765	Novel00531	Novel00698	Novel01421	Novel00301	Novel01064	Novel00428	Novel01723
Novel00856	Novel01063	Novel01257	Novel01660	Novel00377	Novel01242	Novel00449	Novel02100
Novel00931	Novel01083	Novel01424	Novel02436	Novel00423	Novel01259	Novel00552	Novel02218
Novel00942	Novel01327	Novel01787	Novel02716	Novel00651	Novel01497	Novel00644	Novel02481
Novel01034	Novel01676	Novel01791	Novel02882	Novel00670	Novel01539	Novel00659	Novel02759
Novel01131	Novel01691	Novel01863	Novel03098	Novel00702	Novel01569	Novel00709	Novel02966
Novel01197	Novel02063	Novel02168	Novel03335	Novel00827	Novel01587	Novel00949	Novel03155
Novel01235	Novel02273	Novel02176	Novel03418	Novel00832	Novel02242	Novel01049	Novel03237
Novel01244	Novel02538	Novel02337	Novel03558	Novel00951	Novel02252	Novel01166	Novel03265
Novel01616	Novel02541	Novel02616	Novel04372	Novel00975	Novel02269	Novel01279	Novel03280
Novel01714	Novel02815	Novel02701	Novel04739	Novel01007	Novel02434	Novel01377	Novel03291
Novel01739	Novel02930	Novel02888	Novel04842	Novel01070	Novel02574	Novel01506	Novel03376
Novel01878	Novel03272	Novel03103	Novel05302	Novel01103	Novel02635	Novel01617	Novel03898
Novel02027	Novel03404	Novel03270	Novel05833	Novel01200	Novel02883	Novel01653	Novel03944
Novel02034	Novel03557	Novel03643	Novel06062	Novel01281	Novel02905	Novel01816	Novel04323
Novel02103	Novel03974	Novel03701	Novel06096	Novel01344	Novel02934	Novel01817	Novel04485
Novel02353	Novel04486	Novel04092	Novel06403	Novel01347	Novel03390	Novel01828	Novel05244
Novel02365	Novel04553	Novel04453	Novel06798	Novel01435	Novel03393	Novel01855	Novel05276
Novel02369	Novel04740	Novel04522	Novel06903	Novel01481	Novel03581	Novel01945	Novel05394
Novel02374	Novel04819	Novel04658	Novel06941	Novel01501	Novel03605	Novel01962	Novel05727
Novel02433	Novel05097	Novel04711	Novel07081	Novel01516	Novel03867	Novel02217	Novel05964
Novel02461	Novel05356	Novel04755	Novel07294	Novel01532	Novel04503	Novel02274	Novel06085
Novel02606	Novel05399	Novel05030	Novel07640	Novel01560	Novel04604	Novel02290	Novel06581
Novel02715	Novel05400	Novel05046	Novel08028	Novel01631	Novel04634	Novel02335	Novel07446
Novel02834	Novel05478	Novel05153	Novel08079	Novel01665	Novel04746	Novel02473	Novel07685
Novel02880	Novel05564	Novel05210	Novel08385	Novel01722	Novel04934	Novel02601	Novel07744
Novel02940	Novel05630	Novel05324	Novel08806	Novel01729	Novel05591	Novel02669	Novel07812
Novel03122	Novel05735	Novel05545	Novel08847	Novel01733	Novel05611	Novel02744	Novel07939
Novel03136	Novel06235	Novel05553	Novel08881	Novel01752	Novel05724	Novel02842	Novel08081
Novel03281	Novel06435	Novel05973	Novel09080	Novel01757	Novel05905	Novel02862	Novel08442
Novel03354	Novel06549	Novel06105	Novel09367	Novel01777	Novel06346	Novel02913	Novel08547
Novel03510	Novel06564	Novel06531	Novel09630	Novel01804	Novel06361	Novel02939	Novel08594
Novel03577	Novel06565	Novel06561	Novel09793	Novel01835	Novel06504	Novel03036	Novel08953
Novel03590	Novel06587	Novel06683	Novel09904	Novel01846	Novel06507	Novel03308	Novel09072
Novel03726	Novel06749	Novel07229	Novel10013	Novel01868	Novel06653	Novel03353	Novel09097
Novel03741	Novel06989	Novel07367	Novel10111	Novel01890	Novel06694	Novel03382	Novel09214
Novel03767	Novel07663	Novel07402	Novel10540	Novel01916	Novel06791	Novel03443	Novel09378
Novel03784	Novel07673	Novel07708	Novel10645	Novel01942	Novel06800	Novel03454	Novel09497
Novel04006	Novel07892	Novel08164	TEA000144.1	Novel01949	Novel06856	Novel03496	Novel09564
Novel04042	Novel08397	Novel08291	TEA000868.1	Novel02011	Novel06934	Novel03622	Novel09924
Novel04054	Novel08697	Novel08441	TEA001017.1	Novel02078	Novel07266	Novel03770	Novel09971
Novel04137	Novel08831	Novel08443	TEA001184.1	Novel02167	Novel07290	Novel04136	Novel10317
Novel04165	Novel09752	Novel08693	TEA001204.1	Novel02227	Novel07413	Novel04278	Novel10463
Novel04234	Novel10119	Novel08871	TEA001826.1	Novel02240	Novel07593	Novel04531	Novel10559
Novel04285	Novel10761	Novel09071	TEA003691.1	Novel02366	Novel07818	Novel04544	Novel10683
Novel04382	Novel11026	Novel09233	TEA003914.1	Novel02397	Novel07994	Novel04601	Novel10897
Novel04536	Novel11053	Novel09377	TEA004003.1	Novel02408	Novel08063	Novel04851	Novel11142
Novel04549	TEA000566.1	Novel09390	TEA004465.1	Novel02498	Novel08098	Novel04882	TEA000440.1
Novel04552	TEA000996.1	Novel09571	TEA004487.1	Novel02500	Novel08102	Novel04887	TEA001859.1
Novel04576	TEA001417.1	Novel10071	TEA005115.1	Novel02539	Novel08363	Novel04996	TEA005114.1
Novel04913	TEA002226.1	Novel10077	TEA005211.1	Novel02546	Novel08901	Novel05095	TEA007582.1
Novel05001	TEA002380.1	Novel10313	TEA005977.1	Novel02610	Novel08943	Novel05298	TEA007905.1
Novel05040	TEA002433.1	Novel10368	TEA006852.1	Novel02617	Novel09321	Novel05353	TEA009024.1
Novel05041	TEA003325.1	Novel10444	TEA007323.1	Novel02624	Novel09484	Novel05368	TEA009709.1
Novel05109	TEA004284.1	Novel10447	TEA007658.1	Novel02637	Novel09611	Novel05448	TEA010902.1
Novel05112	TEA004370.1	Novel10465	TEA008196.1	Novel02734	Novel10189	Novel05491	TEA011002.1
Novel05212	TEA004371.1	Novel10481	TEA008748.1	Novel02757	Novel10845	Novel05547	TEA011193.1
Novel05248	TEA004978.1	Novel10557	TEA009558.1	Novel02767	TEA000026.1	Novel05590	TEA012531.1
Novel05249	TEA006059.1	Novel10698	TEA010087.1	Novel02853	TEA000180.1	Novel05991	TEA012537.1
Novel05389	TEA006427.1	Novel10827	TEA010580.1	Novel02857	TEA000314.1	Novel06017	TEA013165.1
Novel05537	TEA006575.1	Novel10951	TEA011163.1	Novel02895	TEA001042.1	Novel06267	TEA013573.1
Novel05614	TEA007362.1	Novel11107	TEA011274.1	Novel02949	TEA001166.1	Novel06271	TEA014984.1
Novel05641	TEA007894.1	TEA000604.1	TEA011664.1	Novel03244	TEA001188.1	Novel06425	TEA016963.1
Novel05650	TEA008140.1	TEA000855.1	TEA011789.1	Novel03251	TEA001360.1	Novel06480	TEA017770.1
Novel05651	TEA008612.1	TEA000994.1	TEA012060.1	Novel03333	TEA001737.1	Novel06493	TEA018571.1
Novel05662	TEA009085.1	TEA001145.1	TEA012158.1	Novel03349	TEA002000.1	Novel07033	TEA020421.1
Novel05697	TEA009124.1	TEA001881.1	TEA012699.1	Novel03387	TEA002263.1	Novel07050	TEA020688.1
Novel05764	TEA009268.1	TEA002405.1	TEA012726.1	Novel03405	TEA002266.1	Novel07086	TEA022693.1
Novel05861	TEA009275.1	TEA003063.1	TEA012951.1	Novel03408	TEA002351.1	Novel07218	TEA023572.1
Novel05921	TEA009407.1	TEA003138.1	TEA013791.1	Novel03412	TEA003005.1	Novel07237	TEA024363.1
Novel06477	TEA009621.1	TEA003787.1	TEA014264.1	Novel03524	TEA004022.1	Novel07293	TEA025087.1
Novel06522	TEA009841.1	TEA003902.1	TEA015127.1	Novel03562	TEA004244.1	Novel07335	TEA025969.1
Novel06644	TEA010420.1	TEA003962.1	TEA015481.1	Novel03646	TEA004511.1	Novel07464	TEA026520.1
Novel06717	TEA011111.1	TEA005326.1	TEA016028.1	Novel03696	TEA004991.1	Novel07510	TEA026653.1
Novel06753	TEA011605.1	TEA006649.1	TEA016463.1	Novel03838	TEA005399.1	Novel07682	TEA031966.1
Novel06851	TEA012233.1	TEA006776.1	TEA017333.1	Novel03897	TEA006139.1	Novel07731	TEA032345.1
Novel07022	TEA012402.1	TEA007196.1	TEA017754.1	Novel03994	TEA006260.1	Novel07960	TEA033073.1
Novel07089	TEA013452.1	TEA007226.1	TEA020174.1	Novel04066	TEA006318.1	Novel08068	TEA033897.1
Novel07149	TEA013994.1	TEA007736.1	TEA020308.1	Novel04109	TEA007272.1	Novel08083
Novel07242	TEA014254.1	TEA008014.1	TEA020540.1	Novel04127	TEA007501.1	Novel08119
Novel07286	TEA015083.1	TEA008253.1	TEA020831.1	Novel04175	TEA007664.1	Novel08433
Novel07301	TEA015230.1	TEA008432.1	TEA021206.1	Novel04258	TEA007784.1	Novel08511
Novel07303	TEA015353.1	TEA008541.1	TEA021748.1	Novel04308	TEA008740.1	Novel08516
Novel07304	TEA015379.1	TEA008631.1	TEA022258.1	Novel04359	TEA008789.1	Novel08678
Novel07641	TEA015850.1	TEA008852.1	TEA022339.1	Novel04402	TEA008832.1	Novel08704
Novel07647	TEA016702.1	TEA009890.1	TEA022950.1	Novel04434	TEA009177.1	Novel08795
Novel07735	TEA016909.1	TEA011122.1	TEA023329.1	Novel04452	TEA009908.1	Novel08799
Novel07868	TEA017628.1	TEA011882.1	TEA023682.1	Novel04466	TEA012400.1	Novel08913
Novel07921	TEA018834.1	TEA012493.1	TEA023838.1	Novel04472	TEA012761.1	Novel08946
Novel08197	TEA018984.1	TEA012823.1	TEA024095.1	Novel04570	TEA012945.1	Novel08958
Novel08216	TEA019400.1	TEA013218.1	TEA024405.1	Novel04628	TEA013320.1	Novel09272
Novel08356	TEA020548.1	TEA013300.1	TEA024758.1	Novel04642	TEA014422.1	Novel09562
Novel08357	TEA021127.1	TEA014816.1	TEA025481.1	Novel04674	TEA014617.1	Novel09607
Novel08359	TEA021767.1	TEA015028.1	TEA025710.1	Novel04695	TEA014687.1	Novel09646
Novel08373	TEA022908.1	TEA015118.1	TEA025768.1	Novel04697	TEA015080.1	Novel10277
Novel08383	TEA022998.1	TEA015131.1	TEA025984.1	Novel04698	TEA015218.1	Novel10290
Novel08649	TEA023783.1	TEA015358.1	TEA026641.1	Novel04700	TEA015375.1	Novel10345
Novel08782	TEA023900.1	TEA015984.1	TEA028200.1	Novel04712	TEA015739.1	Novel10478
Novel09185	TEA023928.1	TEA016030.1	TEA029591.1	Novel04754	TEA017006.1	Novel10537
Novel09292	TEA024673.1	TEA018275.1	TEA029828.1	Novel04804	TEA017242.1	Novel10697
Novel09391	TEA024714.1	TEA019710.1	TEA030368.1	Novel04847	TEA017644.1	Novel10984
Novel09469	TEA024746.1	TEA022266.1	TEA030674.1	Novel04914	TEA018029.1	Novel11132
Novel09519	TEA024985.1	TEA022308.1	TEA031756.1	Novel04929	TEA019397.1	Novel11192
Novel09573	TEA025377.1	TEA023316.1	TEA033045.1	Novel04983	TEA019806.1	Novel11193
Novel09640	TEA025657.1	TEA023336.1	TEA033690.1	Novel05002	TEA020510.1	Novel11247
Novel09831	TEA026007.1	TEA023991.1	TEA033697.1	Novel05087	TEA020634.1	TEA000055.1
Novel09856	TEA026650.1	TEA025114.1		Novel05115	TEA022226.1	TEA000150.1
Novel09886	TEA026674.1	TEA026064.1		Novel05266	TEA022536.1	TEA000460.1
Novel10103	TEA026882.1	TEA026775.1		Novel05277	TEA022772.1	TEA000536.1
Novel10104	TEA027080.1	TEA028954.1		Novel05283	TEA024950.1	TEA000595.1
Novel10144	TEA027297.1	TEA029099.1		Novel05372	TEA025821.1	TEA000610.1
Novel10593	TEA027339.1	TEA029619.1		Novel05386	TEA026599.1	TEA000689.1
Novel10626	TEA027341.1	TEA030719.1		Novel05416	TEA026690.1	TEA000756.1
Novel10673	TEA029331.1	TEA031728.1		Novel05458	TEA027289.1	TEA000857.1
Novel10840	TEA029461.1	TEA031969.1		Novel05466	TEA027456.1	TEA001035.1
Novel10937	TEA030273.1	TEA033281.1		Novel05576	TEA027470.1	TEA001127.1
Novel10981	TEA030542.1	TEA033891.1		Novel05786	TEA027753.1	TEA001447.1
Novel11141	TEA030665.1			Novel05821	TEA027955.1	TEA001461.1
TEA000052.1	TEA031089.1			Novel05930	TEA029038.1	TEA001540.1
TEA000062.1	TEA031189.1			Novel05932	TEA029167.1	TEA001600.1
TEA000129.1	TEA031380.1			Novel06023	TEA029187.1	TEA001649.1
TEA000229.1	TEA031501.1			Novel06024	TEA029625.1	TEA001681.1
TEA000242.1	TEA031506.1			Novel06048	TEA032204.1	TEA001708.1
TEA000385.1	TEA031725.1			Novel06053	TEA032788.1	TEA001864.1
TEA000644.1	TEA031742.1			Novel06078		TEA001931.1
TEA000675.1	TEA032094.1			Novel06119		TEA001942.1
TEA000851.1	TEA032147.1			Novel06137		TEA001968.1
TEA000890.1	TEA032192.1			Novel06144		TEA001993.1
TEA001063.1	TEA032356.1			Novel06149		TEA002089.1
TEA001163.1	TEA032496.1			Novel06200		TEA002095.1
TEA001346.1	TEA032809.1			Novel06269		TEA002256.1
TEA001430.1	TEA032945.1			Novel06291		TEA002344.1
TEA001739.1	TEA033306.1			Novel06415		TEA002428.1
TEA001861.1	TEA033870.1			Novel06419		TEA002439.1
TEA002105.1	TEA034038.1			Novel06437		TEA002577.1
TEA002497.1				Novel06439		TEA002732.1
TEA002538.1				Novel06501		TEA002774.1
TEA002658.1				Novel06547		TEA002808.1
TEA002719.1				Novel06615		TEA002890.1
TEA002760.1				Novel06616		TEA002892.1
TEA002868.1				Novel06640		TEA002986.1
TEA002960.1				Novel06642		TEA003059.1
TEA002962.1				Novel06662		TEA003125.1
TEA003042.1				Novel06724		TEA003243.1
TEA003280.1				Novel06802		TEA003260.1
TEA003317.1				Novel06843		TEA003263.1
TEA003565.1				Novel06844		TEA003392.1
TEA003578.1				Novel06849		TEA003419.1
TEA003587.1				Novel06937		TEA003433.1
TEA003609.1				Novel06994		TEA003516.1
TEA003794.1				Novel06996		TEA003592.1
TEA004229.1				Novel07017		TEA003594.1
TEA004421.1				Novel07046		TEA003669.1
TEA004447.1				Novel07127		TEA003706.1
TEA004714.1				Novel07131		TEA003730.1
TEA004724.1				Novel07159		TEA003789.1
TEA005617.1				Novel07278		TEA003856.1
TEA005681.1				Novel07297		TEA003910.1
TEA005916.1				Novel07347		TEA003971.1
TEA005955.1				Novel07364		TEA004029.1
TEA006137.1				Novel07490		TEA004044.1
TEA006210.1				Novel07671		TEA004067.1
TEA006245.1				Novel07750		TEA004068.1
TEA006314.1				Novel07803		TEA004095.1
TEA006486.1				Novel07833		TEA004132.1
TEA006609.1				Novel07838		TEA004250.1
TEA006646.1				Novel07852		TEA004281.1
TEA006673.1				Novel07869		TEA004347.1
TEA006682.1				Novel07891		TEA004363.1
TEA006799.1				Novel07898		TEA004398.1
TEA006851.1				Novel08038		TEA004486.1
TEA006931.1				Novel08064		TEA004555.1
TEA006936.1				Novel08065		TEA004568.1
TEA006972.1				Novel08276		TEA004594.1
TEA007134.1				Novel08313		TEA004601.1
TEA007141.1				Novel08318		TEA004609.1
TEA007189.1				Novel08371		TEA004652.1
TEA007214.1				Novel08500		TEA004665.1
TEA007371.1				Novel08509		TEA004682.1
TEA007397.1				Novel08543		TEA004696.1
TEA007444.1				Novel08545		TEA005050.1
TEA007685.1				Novel08605		TEA005071.1
TEA007698.1				Novel08606		TEA005173.1
TEA007843.1				Novel08648		TEA005548.1
TEA007978.1				Novel08661		TEA005635.1
TEA008019.1				Novel08698		TEA005723.1
TEA008350.1				Novel08762		TEA005841.1
TEA008393.1				Novel08779		TEA005876.1
TEA008446.1				Novel08805		TEA005896.1
TEA008516.1				Novel08918		TEA005898.1
TEA008619.1				Novel08964		TEA006011.1
TEA008830.1				Novel08990		TEA006034.1
TEA008868.1				Novel09058		TEA006152.1
TEA009065.1				Novel09075		TEA006211.1
TEA009416.1				Novel09142		TEA006265.1
TEA009423.1				Novel09145		TEA006363.1
TEA009489.1				Novel09281		TEA006458.1
TEA009747.1				Novel09316		TEA006572.1
TEA009929.1				Novel09339		TEA006662.1
TEA010114.1				Novel09411		TEA006667.1
TEA010391.1				Novel09451		TEA006702.1
TEA010510.1				Novel09480		TEA006743.1
TEA010623.1				Novel09481		TEA006751.1
TEA010719.1				Novel09482		TEA006849.1
TEA010790.1				Novel09532		TEA006927.1
TEA011047.1				Novel09533		TEA006937.1
TEA011057.1				Novel09545		TEA007223.1
TEA011246.1				Novel09550		TEA007224.1
TEA011322.1				Novel09584		TEA007270.1
TEA011421.1				Novel09591		TEA007463.1
TEA011436.1				Novel09700		TEA007663.1
TEA011511.1				Novel09720		TEA007731.1
TEA011535.1				Novel09737		TEA007782.1
TEA011563.1				Novel09754		TEA007895.1
TEA011751.1				Novel09780		TEA007961.1
TEA011785.1				Novel09819		TEA008134.1
TEA011893.1				Novel09843		TEA008188.1
TEA011914.1				Novel09865		TEA008199.1
TEA012000.1				Novel09907		TEA008412.1
TEA012302.1				Novel09926		TEA008559.1
TEA012604.1				Novel10016		TEA008587.1
TEA012618.1				Novel10018		TEA008620.1
TEA012868.1				Novel10043		TEA008651.1
TEA013043.1				Novel10102		TEA008725.1
TEA013078.1				Novel10145		TEA008727.1
TEA013107.1				Novel10162		TEA008811.1
TEA013350.1				Novel10187		TEA008851.1
TEA013362.1				Novel10222		TEA008939.1
TEA013409.1				Novel10224		TEA009200.1
TEA013516.1				Novel10314		TEA009315.1
TEA013570.1				Novel10322		TEA009366.1
TEA013792.1				Novel10336		TEA009496.1
TEA014308.1				Novel10371		TEA009600.1
TEA014353.1				Novel10394		TEA009634.1
TEA014734.1				Novel10488		TEA009681.1
TEA014914.1				Novel10505		TEA009981.1
TEA014922.1				Novel10562		TEA010040.1
TEA015018.1				Novel10665		TEA010079.1
TEA015285.1				Novel10676		TEA010187.1
TEA015912.1				Novel10836		TEA010295.1
TEA015957.1				Novel10847		TEA010417.1
TEA016298.1				Novel10856		TEA010447.1
TEA016353.1				Novel10866		TEA010523.1
TEA016375.1				Novel10867		TEA010675.1
TEA016684.1				Novel10953		TEA010715.1
TEA016800.1				Novel10961		TEA010857.1
TEA017111.1				Novel10973		TEA010887.1
TEA017156.1				Novel11100		TEA010969.1
TEA017418.1				Novel11159		TEA011024.1
TEA017579.1				TEA000121.1		TEA011053.1
TEA017614.1				TEA000346.1		TEA011159.1
TEA017762.1				TEA000956.1		TEA011201.1
TEA017902.1				TEA001569.1		TEA011207.1
TEA017930.1				TEA001570.1		TEA011250.1
TEA017956.1				TEA001741.1		TEA011310.1
TEA017969.1				TEA001783.1		TEA011383.1
TEA018007.1				TEA001814.1		TEA011522.1
TEA018040.1				TEA002074.1		TEA011810.1
TEA018082.1				TEA002168.1		TEA011838.1
TEA018197.1				TEA002309.1		TEA011966.1
TEA018495.1				TEA002396.1		TEA011996.1
TEA018631.1				TEA002734.1		TEA012205.1
TEA018665.1				TEA003233.1		TEA012323.1
TEA019103.1				TEA003367.1		TEA012428.1
TEA019472.1				TEA003860.1		TEA012521.1
TEA019507.1				TEA003930.1		TEA012538.1
TEA019697.1				TEA004153.1		TEA012543.1
TEA019837.1				TEA004345.1		TEA012582.1
TEA019936.1				TEA004566.1		TEA012678.1
TEA020089.1				TEA004581.1		TEA012690.1
TEA020177.1				TEA004648.1		TEA012814.1
TEA020187.1				TEA004733.1		TEA013269.1
TEA020203.1				TEA004992.1		TEA013290.1
TEA020539.1				TEA005381.1		TEA013321.1
TEA020562.1				TEA005389.1		TEA013632.1
TEA020614.1				TEA005591.1		TEA013767.1
TEA020630.1				TEA006308.1		TEA013819.1
TEA020698.1				TEA006324.1		TEA013898.1
TEA020765.1				TEA006633.1		TEA013996.1
TEA020959.1				TEA006876.1		TEA014054.1
TEA020999.1				TEA006994.1		TEA014181.1
TEA021049.1				TEA007177.1		TEA014192.1
TEA021128.1				TEA007192.1		TEA014568.1
TEA021374.1				TEA007302.1		TEA014601.1
TEA021404.1				TEA007345.1		TEA014647.1
TEA021431.1				TEA007708.1		TEA014661.1
TEA021483.1				TEA008060.1		TEA014753.1
TEA021819.1				TEA008200.1		TEA014949.1
TEA021847.1				TEA008615.1		TEA015199.1
TEA021973.1				TEA009068.1		TEA015206.1
TEA022063.1				TEA009782.1		TEA015225.1
TEA022173.1				TEA009805.1		TEA015528.1
TEA022355.1				TEA009964.1		TEA015567.1
TEA022616.1				TEA009966.1		TEA015610.1
TEA022811.1				TEA009968.1		TEA015667.1
TEA022877.1				TEA010222.1		TEA015936.1
TEA023052.1				TEA010314.1		TEA016177.1
TEA023136.1				TEA010482.1		TEA016340.1
TEA023330.1				TEA010598.1		TEA016456.1
TEA023395.1				TEA010612.1		TEA016615.1
TEA023492.1				TEA010644.1		TEA016626.1
TEA023569.1				TEA010716.1		TEA016741.1
TEA023740.1				TEA011051.1		TEA016765.1
TEA023870.1				TEA011311.1		TEA016827.1
TEA023924.1				TEA011431.1		TEA016842.1
TEA024049.1				TEA011631.1		TEA016892.1
TEA024165.1				TEA011781.1		TEA017002.1
TEA024381.1				TEA011918.1		TEA017069.1
TEA024437.1				TEA012234.1		TEA017114.1
TEA024621.1				TEA012720.1		TEA017164.1
TEA024641.1				TEA013003.1		TEA017217.1
TEA024804.1				TEA013316.1		TEA017247.1
TEA024873.1				TEA013318.1		TEA017311.1
TEA024882.1				TEA013731.1		TEA017441.1
TEA025167.1				TEA014087.1		TEA017526.1
TEA025413.1				TEA014792.1		TEA017715.1
TEA025425.1				TEA014932.1		TEA017929.1
TEA025498.1				TEA015063.1		TEA017971.1
TEA025739.1				TEA015323.1		TEA018069.1
TEA025863.1				TEA015748.1		TEA018338.1
TEA026029.1				TEA016678.1		TEA018471.1
TEA026030.1				TEA016689.1		TEA018486.1
TEA026145.1				TEA016771.1		TEA018491.1
TEA026257.1				TEA016928.1		TEA018512.1
TEA026462.1				TEA017417.1		TEA018539.1
TEA026806.1				TEA017455.1		TEA018548.1
TEA026948.1				TEA017456.1		TEA018587.1
TEA026950.1				TEA017649.1		TEA018733.1
TEA026978.1				TEA017760.1		TEA018784.1
TEA027179.1				TEA017776.1		TEA018989.1
TEA027424.1				TEA017831.1		TEA019127.1
TEA027552.1				TEA017928.1		TEA019223.1
TEA027563.1				TEA017999.1		TEA019229.1
TEA027662.1				TEA018319.1		TEA019255.1
TEA027663.1				TEA018579.1		TEA019290.1
TEA027687.1				TEA018668.1		TEA019368.1
TEA027690.1				TEA019441.1		TEA019450.1
TEA027701.1				TEA019529.1		TEA019555.1
TEA027911.1				TEA019530.1		TEA019643.1
TEA027920.1				TEA019532.1		TEA019745.1
TEA028341.1				TEA019533.1		TEA019752.1
TEA028565.1				TEA019705.1		TEA019883.1
TEA028720.1				TEA019892.1		TEA020076.1
TEA028814.1				TEA020165.1		TEA020194.1
TEA028943.1				TEA020373.1		TEA020286.1
TEA028976.1				TEA020576.1		TEA020537.1
TEA029036.1				TEA020612.1		TEA020585.1
TEA029060.1				TEA020618.1		TEA020603.1
TEA029228.1				TEA020791.1		TEA020619.1
TEA029433.1				TEA020945.1		TEA020623.1
TEA029465.1				TEA021196.1		TEA020788.1
TEA030217.1				TEA021349.1		TEA020824.1
TEA030609.1				TEA021446.1		TEA020898.1
TEA030700.1				TEA021516.1		TEA020935.1
TEA030752.1				TEA021553.1		TEA021008.1
TEA030758.1				TEA021658.1		TEA021118.1
TEA030873.1				TEA022378.1		TEA021163.1
TEA030881.1				TEA022705.1		TEA021249.1
TEA030904.1				TEA022714.1		TEA021282.1
TEA030961.1				TEA022794.1		TEA021297.1
TEA031002.1				TEA023105.1		TEA021377.1
TEA031184.1				TEA023166.1		TEA021540.1
TEA031230.1				TEA023277.1		TEA021705.1
TEA031335.1				TEA023314.1		TEA021725.1
TEA031454.1				TEA023443.1		TEA022219.1
TEA031672.1				TEA024270.1		TEA022274.1
TEA031713.1				TEA024334.1		TEA022291.1
TEA031717.1				TEA024348.1		TEA022296.1
TEA031729.1				TEA024403.1		TEA022324.1
TEA032043.1				TEA024452.1		TEA022335.1
TEA032106.1				TEA024661.1		TEA022351.1
TEA032109.1				TEA024726.1		TEA022443.1
TEA032207.1				TEA024878.1		TEA022446.1
TEA032640.1				TEA025066.1		TEA022521.1
TEA032657.1				TEA025139.1		TEA022555.1
TEA032725.1				TEA025192.1		TEA022630.1
TEA032991.1				TEA025287.1		TEA022667.1
TEA033023.1				TEA025616.1		TEA022823.1
TEA033102.1				TEA026107.1		TEA022939.1
TEA033291.1				TEA026121.1		TEA023038.1
TEA033416.1				TEA026224.1		TEA023110.1
TEA033486.1				TEA026537.1		TEA023130.1
TEA033487.1				TEA027058.1		TEA023174.1
TEA033573.1				TEA027088.1		TEA023222.1
TEA033668.1				TEA027290.1		TEA023254.1
TEA033677.1				TEA027459.1		TEA023442.1
				TEA027559.1		TEA023468.1
				TEA027602.1		TEA023592.1
				TEA028038.1		TEA023727.1
				TEA028241.1		TEA023770.1
				TEA028456.1		TEA023886.1
				TEA028590.1		TEA023996.1
				TEA029013.1		TEA024245.1
				TEA029243.1		TEA024283.1
				TEA029636.1		TEA024323.1
				TEA029804.1		TEA024496.1
				TEA030037.1		TEA024617.1
				TEA030505.1		TEA024624.1
				TEA030540.1		TEA024646.1
				TEA030831.1		TEA024770.1
				TEA030853.1		TEA024788.1
				TEA032121.1		TEA024816.1
				TEA032280.1		TEA024908.1
				TEA032578.1		TEA025023.1
				TEA032586.1		TEA025333.1
				TEA033047.1		TEA025564.1
				TEA033594.1		TEA025565.1
				TEA033753.1		TEA025619.1
						TEA025634.1
						TEA025738.1
						TEA025751.1
						TEA025899.1
						TEA025964.1
						TEA025985.1
						TEA026086.1
						TEA026153.1
						TEA026176.1
						TEA026191.1
						TEA026218.1
						TEA026219.1
						TEA026307.1
						TEA026414.1
						TEA026432.1
						TEA026450.1
						TEA026547.1
						TEA026588.1
						TEA026811.1
						TEA026818.1
						TEA027043.1
						TEA027114.1
						TEA027276.1
						TEA027299.1
						TEA027318.1
						TEA027414.1
						TEA027491.1
						TEA027597.1
						TEA027674.1
						TEA027849.1
						TEA027915.1
						TEA028029.1
						TEA028074.1
						TEA028298.1
						TEA028319.1
						TEA028345.1
						TEA028410.1
						TEA028453.1
						TEA028639.1
						TEA028842.1
						TEA029091.1
						TEA029203.1
						TEA029238.1
						TEA029269.1
						TEA029278.1
						TEA029336.1
						TEA029405.1
						TEA029722.1
						TEA029775.1
						TEA029807.1
						TEA029908.1
						TEA030063.1
						TEA030068.1
						TEA030246.1
						TEA030261.1
						TEA030318.1
						TEA030410.1
						TEA030512.1
						TEA030571.1
						TEA030680.1
						TEA030846.1
						TEA030857.1
						TEA030890.1
						TEA031076.1
						TEA031181.1
						TEA031498.1
						TEA031503.1
						TEA031650.1
						TEA031816.1
						TEA031887.1
						TEA031893.1
						TEA031939.1
						TEA032037.1
						TEA032050.1
						TEA032127.1
						TEA032216.1
						TEA032265.1
						TEA032407.1
						TEA032452.1
						TEA032490.1
						TEA032499.1
						TEA032590.1
						TEA032661.1
						TEA032678.1
						TEA032751.1
						TEA032873.1
						TEA032989.1
						TEA032994.1
						TEA032998.1
						TEA033124.1
						TEA033135.1
						TEA033191.1
						TEA033412.1
						TEA033456.1
						TEA033514.1
						TEA033548.1
						TEA033586.1
						TEA033643.1
						TEA033678.1
						TEA033890.1
						TEA034017.1
						TEA034028.1
						TEA034050.1
