# Supplementary material for: Transcriptome and Metabolite Profiling Reveal Novel Insights into Volatile Heterosis in the Tea Plant (Camellia Sinensis)
Source: Molecules. 2019 Sep 17;24(18):3380. doi: 10.3390/molecules24183380 (PMC6767024; doi:10.3390/molecules24183380)
Supplement: Supplementary file 1 [file molecules-24-03380-s001.zip › 附加文件/Additional file 4 Table S4.xls]

## Sheet: Sheet1
CORRELATIONS /VARIABLES=VAR00001 VAR00002 VAR00003 VAR00004 VAR00005 VAR00006 VAR00007 VAR00008 VAR00009 VAR00010 VAR00011 VAR00012 VAR00013 VA R00014 VAR00015 VAR00016 VAR00017 VAR00018 VAR00019 VAR00020 VAR00021 VAR00022 VAR00023 VAR00024 VAR00025 VAR00026 VAR00027 VAR00028 VAR00029 VAR00030 VAR00031 VAR00032 VAR00033 VAR00034 VAR00035 VAR00036 VAR00037 VAR00038 VAR00039 VAR00040 VAR00041 /PRIN…
相关性
附注
创建的输出		28-十二月-2018 21时31分57秒
注释
输入	活动的数据集	数据集0
	过滤器	<none>
	权重	<none>
	拆分文件	<none>
	工作数据文件中的 N 行	4
缺失值处理	缺失定义	用户定义的缺失值以缺失对待。
	使用的案例	每对变量的统计都基于具有该对变量有效数据的所有案例。
语法		CORRELATIONS /VARIABLES=VAR00001 VAR00002 VAR00003 VAR00004 VAR00005 VAR00006 VAR00007 VAR00008 VAR00009 VAR00010 VAR00011 VAR00012 VAR00013 VAR00014 VAR00015 VAR00016 VAR00017 VAR00018 VAR00019 VAR00020 VAR00021 VAR00022 VAR00023 VAR00024 VAR00025 VAR00026 VAR00027 VAR00028 VAR00029 VAR00030 VAR00031 VAR00032 VAR00033 VAR00034 VAR00035 VAR00036 VAR00037 VAR00038 VAR00039 VAR00040 VAR00041 /PRINT…
资源	处理器时间	0:00:00.109
	已用时间	0:00:00.148
[数据集0]
相关性
		VAR00001	VAR00002	VAR00003	VAR00004	VAR00005	VAR00006	VAR00007	VAR00008	VAR00009	VAR00010	VAR00011	VAR00012	VAR00013	VAR00014	VAR00015	VAR00016	VAR00017	VAR00018	VAR00019	VAR00020	VAR00021	VAR00022	VAR00023	VAR00024	VAR00025	VAR00026	VAR00027	VAR00028	VAR00029	VAR00030	VAR00031	VAR00032	VAR00033	VAR00034	VAR00035	VAR00036	VAR00037	VAR00038	VAR00039	VAR00040	VAR00041
VAR00001	Pearson 相关性	1	.955*	.951*	0.670946	0.898847	0.82448	.979*	0.948869	0.808065	0.861547	.984*	0.93152	0.692029	0.722599	0.448132	0.505742	0.820007	0.923325	0.930023	0.744631	0.720387	0.660229	0.658733	0.858239	0.840142	0.74019	0.45867	0.656495	0.663753	0.897886	0.500112	0.500205	0.870503	0.880575	0.938499	0.799434	0.741979	.989*	-0.265169	-0.604454	0.814748
	显著性（双侧）		0.0451822	0.0491809	0.329054	0.101153	0.17552	0.0210321	0.0511309	0.191935	0.138453	0.0163422	0.0684799	0.307971	0.277401	0.551868	0.494258	0.179993	0.0766754	0.0699772	0.255369	0.279613	0.339771	0.341267	0.141761	0.159858	0.25981	0.54133	0.343505	0.336247	0.102114	0.499888	0.499795	0.129497	0.119425	0.0615005	0.200566	0.258021	0.0112328	0.734831	0.395546	0.185252
	N	4	4	4	4	4	4	4	4	4	4	4	4	4	4	4	4	4	4	4	4	4	4	4	4	4	4	4	4	4	4	4	4	4	4	4	4	4	4	4	4	4
VAR00002	Pearson 相关性	.955*	1	1.000**	0.827841	0.758596	0.946537	.986*	.954*	0.702426	.969*	.991**	0.943032	0.779327	0.877755	0.199613	0.359908	0.627045	0.92503	0.890018	0.854645	0.884364	0.694637	0.850565	0.894071	.963*	0.744823	0.667607	0.850989	0.575119	.986*	0.72198	0.704758	.972*	0.922601	0.819756	0.654637	0.789956	.961*	-0.168197	-0.479607	0.861541
	显著性（双侧）	0.0451822		0.000184142	0.172159	0.241404	0.0534627	0.0138385	0.0458728	0.297574	0.0309572	0.00900661	0.056968	0.220673	0.122245	0.800387	0.640092	0.372955	0.0749705	0.109982	0.145355	0.115636	0.305363	0.149435	0.105929	0.0366551	0.255177	0.332393	0.149011	0.424881	0.0135731	0.27802	0.295242	0.0284094	0.0773986	0.180244	0.345363	0.210044	0.0385879	0.831803	0.520393	0.138459
	N	4	4	4	4	4	4	4	4	4	4	4	4	4	4	4	4	4	4	4	4	4	4	4	4	4	4	4	4	4	4	4	4	4	4	4	4	4	4	4	4	4
VAR00003	Pearson 相关性	.951*	1.000**	1	0.82729	0.746883	0.947213	.986*	.956*	0.704057	.973*	.989*	0.937015	0.77287	0.878602	0.181916	0.342046	0.614093	0.918067	0.881149	0.864133	0.892548	0.704883	0.85848	0.900084	.966*	0.75283	0.681469	0.857425	0.580326	.987*	0.733892	0.717899	.976*	0.92794	0.816148	0.640181	0.78163	.960*	-0.150527	-0.462841	0.868942
	显著性（双侧）	0.0491809	0.000184142		0.17271	0.253117	0.0527874	0.0140982	0.0438282	0.295943	0.0266341	0.0114562	0.062985	0.22713	0.121398	0.818084	0.657954	0.385907	0.0819333	0.118851	0.135867	0.107452	0.295117	0.14152	0.0999162	0.0335188	0.24717	0.318531	0.142575	0.419674	0.0128656	0.266108	0.282101	0.0241511	0.0720604	0.183852	0.359819	0.21837	0.0398691	0.849473	0.537159	0.131058
	N	4	4	4	4	4	4	4	4	4	4	4	4	4	4	4	4	4	4	4	4	4	4	4	4	4	4	4	4	4	4	4	4	4	4	4	4	4	4	4	4	4
VAR00004	Pearson 相关性	0.670946	0.827841	0.82729	1	0.502295	.962*	0.723561	0.632663	0.183926	0.840505	0.787494	0.862153	.951*	.993**	-0.00425024	0.374754	0.30922	0.850463	0.772002	0.624053	0.81807	0.297768	0.872339	0.558859	0.908997	0.319125	0.622924	0.92002	0.0388228	0.903949	0.747842	0.657907	0.827797	0.61333	0.377616	0.492477	0.909889	0.64628	-0.357971	-0.482775	0.525534
	显著性（双侧）	0.329054	0.172159	0.17271		0.497705	0.0382091	0.276439	0.367337	0.816074	0.159495	0.212506	0.137847	0.0490377	0.00749359	0.99575	0.625246	0.69078	0.149537	0.227998	0.375947	0.18193	0.702232	0.127661	0.441141	0.0910025	0.680875	0.377076	0.0799801	0.961177	0.0960513	0.252158	0.342093	0.172203	0.38667	0.622384	0.507523	0.0901113	0.35372	0.642029	0.517225	0.474466
	N	4	4	4	4	4	4	4	4	4	4	4	4	4	4	4	4	4	4	4	4	4	4	4	4	4	4	4	4	4	4	4	4	4	4	4	4	4	4	4	4	4
VAR00005	Pearson 相关性	0.898847	0.758596	0.746883	0.502295	1	0.612545	0.791424	0.722112	0.65155	0.574651	0.83856	0.865969	0.658079	0.51673	0.789422	0.806979	.978*	0.881181	0.937387	0.377327	0.366771	0.317953	0.313737	0.560902	0.576024	0.436053	0.0293659	0.340408	0.459137	0.681511	0.0973466	0.0784933	0.585152	0.590327	0.864564	.976*	0.747658	0.830364	-0.594132	-0.858232	0.494914
	显著性（双侧）	0.101153	0.241404	0.253117	0.497705		0.387455	0.208576	0.277888	0.34845	0.425349	0.16144	0.134031	0.341921	0.48327	0.210578	0.193021	0.022462	0.118819	0.0626135	0.622673	0.633229	0.682047	0.686263	0.439098	0.423976	0.563947	0.970634	0.659592	0.540863	0.318489	0.902653	0.921507	0.414848	0.409673	0.135436	0.0242965	0.252342	0.169636	0.405868	0.141768	0.505086
	N	4	4	4	4	4	4	4	4	4	4	4	4	4	4	4	4	4	4	4	4	4	4	4	4	4	4	4	4	4	4	4	4	4	4	4	4	4	4	4	4	4
VAR00006	Pearson 相关性	0.82448	0.946537	0.947213	.962*	0.612545	1	0.880298	0.82	0.443398	.952*	0.912635	0.921969	0.893518	.985*	0.0406831	0.332413	0.436353	0.903986	0.837052	0.789584	0.910488	0.529777	0.924575	0.760996	.985*	0.559252	0.712853	0.947632	0.310645	.986*	0.804195	0.748338	0.946003	0.80363	0.594238	0.549529	0.86969	0.821499	-0.232309	-0.454068	0.730603
	显著性（双侧）	0.17552	0.0534627	0.0527874	0.0382091	0.387455		0.119702	0.18	0.556602	0.0477747	0.0873652	0.0780305	0.106482	0.0146734	0.959317	0.667587	0.563647	0.0960143	0.162948	0.210416	0.089512	0.470223	0.0754255	0.239004	0.0149105	0.440748	0.287147	0.0523684	0.689355	0.013922	0.195805	0.251662	0.0539971	0.19637	0.405762	0.450471	0.13031	0.178501	0.767691	0.545932	0.269397
	N	4	4	4	4	4	4	4	4	4	4	4	4	4	4	4	4	4	4	4	4	4	4	4	4	4	4	4	4	4	4	4	4	4	4	4	4	4	4	4	4	4
VAR00007	Pearson 相关性	.979*	.986*	.986*	0.723561	0.791424	0.880298	1	.986*	0.809311	0.941915	.988*	0.909005	0.681491	0.786467	0.256366	0.341692	0.687252	0.890807	0.871926	0.862358	0.842269	0.761481	0.784767	0.932009	0.915284	0.818128	0.630153	0.771979	0.693617	0.946479	0.661181	0.665921	0.948843	.951*	0.899248	0.667832	0.707712	.993**	-0.110592	-0.456502	0.901083
	显著性（双侧）	0.0210321	0.0138385	0.0140982	0.276439	0.208576	0.119702		0.0137808	0.190689	0.0580849	0.0117893	0.0909948	0.318509	0.213533	0.743634	0.658308	0.312748	0.109193	0.128074	0.137642	0.157731	0.238519	0.215233	0.0679911	0.0847161	0.181872	0.369847	0.228021	0.306383	0.0535208	0.338819	0.334079	0.0511575	0.0486211	0.100752	0.332168	0.292288	0.00707001	0.889408	0.543498	0.098917
	N	4	4	4	4	4	4	4	4	4	4	4	4	4	4	4	4	4	4	4	4	4	4	4	4	4	4	4	4	4	4	4	4	4	4	4	4	4	4	4	4	4
VAR00008	Pearson 相关性	0.948869	.954*	.956*	0.632663	0.722112	0.82	.986*	1	0.875728	0.930468	0.949276	0.827524	0.558242	0.712068	0.176891	0.20776	0.631114	0.803548	0.784007	0.909561	0.847327	0.856376	0.773048	.976*	0.88244	0.901948	0.679236	0.742012	0.793343	0.903038	0.681093	0.708673	0.939844	.985*	0.911432	0.570186	0.582688	.985*	0.0442086	-0.323707	.956*
	显著性（双侧）	0.0511309	0.0458728	0.0438282	0.367337	0.277888	0.18	0.0137808		0.124272	0.0695323	0.0507241	0.172476	0.441758	0.287932	0.823109	0.79224	0.368886	0.196452	0.215993	0.0904395	0.152673	0.143624	0.226952	0.0236879	0.11756	0.0980518	0.320764	0.257988	0.206657	0.0969624	0.318907	0.291327	0.0601556	0.0153432	0.0885681	0.429814	0.417312	0.0150579	0.955791	0.676293	0.0439753
	N	4	4	4	4	4	4	4	4	4	4	4	4	4	4	4	4	4	4	4	4	4	4	4	4	4	4	4	4	4	4	4	4	4	4	4	4	4	4	4	4	4
VAR00009	Pearson 相关性	0.808065	0.702426	0.704057	0.183926	0.65155	0.443398	0.809311	0.875728	1	0.647861	0.729758	0.539847	0.140799	0.285261	0.293233	0.0952471	0.660803	0.51991	0.551074	0.738388	0.541516	0.872526	0.413274	0.877402	0.54762	0.925571	0.428315	0.348924	.973*	0.585959	0.359267	0.446645	0.668087	0.856307	0.942996	0.473085	0.204673	0.859923	0.217574	-0.171904	0.867332
	显著性（双侧）	0.191935	0.297574	0.295943	0.816074	0.34845	0.556602	0.190689	0.124272		0.352139	0.270242	0.460153	0.859201	0.714739	0.706767	0.904753	0.339197	0.48009	0.448926	0.261612	0.458484	0.127474	0.586726	0.122598	0.45238	0.0744289	0.571685	0.651076	0.0272762	0.414041	0.640733	0.553355	0.331913	0.143693	0.0570044	0.526915	0.795327	0.140077	0.782426	0.828096	0.132668
	N	4	4	4	4	4	4	4	4	4	4	4	4	4	4	4	4	4	4	4	4	4	4	4	4	4	4	4	4	4	4	4	4	4	4	4	4	4	4	4	4	4
VAR00010	Pearson 相关性	0.861547	.969*	.973*	0.840505	0.574651	.952*	0.941915	0.930468	0.647861	1	0.927747	0.852731	0.7191	0.899583	-0.0483557	0.13914	0.419979	0.823984	0.759603	0.936059	.972*	0.763398	0.947203	0.917922	.990*	0.781665	0.829621	0.935823	0.562983	.979*	0.869288	0.85736	1.000**	0.941526	0.71026	0.450215	0.699445	0.897437	0.0252063	-0.270176	0.902632
	显著性（双侧）	0.138453	0.0309572	0.0266341	0.159495	0.425349	0.0477747	0.0580849	0.0695323	0.352139		0.0722527	0.147269	0.2809	0.100417	0.951644	0.86086	0.580021	0.176016	0.240397	0.0639405	0.0279343	0.236602	0.0527968	0.0820779	0.0101628	0.218335	0.170379	0.0641772	0.437017	0.021111	0.130712	0.14264	0.000361465	0.0584741	0.28974	0.549785	0.300555	0.102563	0.974794	0.729824	0.0973683
	N	4	4	4	4	4	4	4	4	4	4	4	4	4	4	4	4	4	4	4	4	4	4	4	4	4	4	4	4	4	4	4	4	4	4	4	4	4	4	4	4	4
VAR00011	Pearson 相关性	.984*	.991**	.989*	0.787494	0.83856	0.912635	.988*	0.949276	0.729758	0.927747	1	.962*	0.777544	0.833614	0.327752	0.459747	0.725593	0.949817	0.932689	0.795783	0.81433	0.65444	0.773313	0.867627	0.921324	0.720446	0.565894	0.777692	0.585769	.962*	0.622967	0.606723	0.932342	0.896632	0.867932	0.744299	0.805411	.977*	-0.252819	-0.570354	0.827426
	显著性（双侧）	0.0163422	0.00900661	0.0114562	0.212506	0.16144	0.0873652	0.0117893	0.0507241	0.270242	0.0722527		0.0379402	0.222456	0.166386	0.672248	0.540253	0.274407	0.050183	0.0673107	0.204217	0.18567	0.34556	0.226687	0.132373	0.0786758	0.279554	0.434106	0.222308	0.414231	0.0378637	0.377033	0.393277	0.0676579	0.103368	0.132068	0.255701	0.194589	0.023487	0.747181	0.429646	0.172574
	N	4	4	4	4	4	4	4	4	4	4	4	4	4	4	4	4	4	4	4	4	4	4	4	4	4	4	4	4	4	4	4	4	4	4	4	4	4	4	4	4	4
VAR00012	Pearson 相关性	0.93152	0.943032	0.937015	0.862153	0.865969	0.921969	0.909005	0.827524	0.539847	0.852731	.962*	1	0.906592	0.875582	0.423368	0.635536	0.741504	.999**	.984*	0.635453	0.724256	0.426835	0.716349	0.703364	0.883406	0.504143	0.428085	0.751144	0.354861	0.93724	0.528744	0.475287	0.852594	0.748094	0.755034	0.829269	0.933837	0.888099	-0.486245	-0.733123	0.649571
	显著性（双侧）	0.0684799	0.056968	0.062985	0.137847	0.134031	0.0780305	0.0909948	0.172476	0.460153	0.147269	0.0379402		0.0934082	0.124418	0.576632	0.364464	0.258496	0.0013929	0.0163972	0.364547	0.275744	0.573165	0.283651	0.296636	0.116594	0.495857	0.571915	0.248856	0.645139	0.0627602	0.471256	0.524713	0.147406	0.251906	0.244966	0.170731	0.0661628	0.111901	0.513755	0.266877	0.350429
	N	4	4	4	4	4	4	4	4	4	4	4	4	4	4	4	4	4	4	4	4	4	4	4	4	4	4	4	4	4	4	4	4	4	4	4	4	4	4	4	4	4
VAR00013	Pearson 相关性	0.692029	0.779327	0.77287	.951*	0.658079	0.893518	0.681491	0.558242	0.140799	0.7191	0.777544	0.906592	1	0.920743	0.278858	0.640284	0.495835	0.910913	0.867363	0.431243	0.636501	0.110401	0.692848	0.424765	0.80345	0.166238	0.361788	0.762029	-0.0534203	0.83752	0.511436	0.40628	0.708025	0.487137	0.40818	0.694093	.991**	0.624703	-0.623383	-0.724073	0.371046
	显著性（双侧）	0.307971	0.220673	0.22713	0.0490377	0.341921	0.106482	0.318509	0.441758	0.859201	0.2809	0.222456	0.0934082		0.0792565	0.721142	0.359716	0.504165	0.0890872	0.132637	0.568757	0.363499	0.889599	0.307152	0.575235	0.19655	0.833762	0.638212	0.237971	0.94658	0.16248	0.488564	0.59372	0.291975	0.512863	0.59182	0.305907	0.00907612	0.375297	0.376617	0.275927	0.628954
	N	4	4	4	4	4	4	4	4	4	4	4	4	4	4	4	4	4	4	4	4	4	4	4	4	4	4	4	4	4	4	4	4	4	4	4	4	4	4	4	4	4
VAR00014	Pearson 相关性	0.722599	0.877755	0.878602	.993**	0.51673	.985*	0.786467	0.712068	0.285261	0.899583	0.833614	0.875582	0.920743	1	-0.0333977	0.316047	0.325133	0.859037	0.779278	0.714562	0.879817	0.412125	0.919014	0.653371	.952*	0.430866	0.696845	.954*	0.152775	0.943294	0.805355	0.730431	0.888996	0.702174	0.451183	0.480144	0.880873	0.712744	-0.26891	-0.432785	0.624445
	显著性（双侧）	0.277401	0.122245	0.121398	0.00749359	0.48327	0.0146734	0.213533	0.287932	0.714739	0.100417	0.166386	0.124418	0.0792565		0.966602	0.683953	0.674867	0.140963	0.220722	0.285438	0.120183	0.587875	0.080986	0.346629	0.0475732	0.569134	0.303155	0.0458166	0.847225	0.0567056	0.194645	0.269569	0.111004	0.297826	0.548817	0.519856	0.119127	0.287256	0.73109	0.567215	0.375555
	N	4	4	4	4	4	4	4	4	4	4	4	4	4	4	4	4	4	4	4	4	4	4	4	4	4	4	4	4	4	4	4	4	4	4	4	4	4	4	4	4	4
VAR00015	Pearson 相关性	0.448132	0.199613	0.181916	-0.00425024	0.789422	0.0406831	0.256366	0.176891	0.293233	-0.0483557	0.327752	0.423368	0.278858	-0.0333977	1	0.890716	0.875093	0.463983	0.579628	-0.248125	-0.280771	-0.199152	-0.323499	-0.0129819	-0.0356951	-0.0686197	-0.588669	-0.27996	0.11903	0.101258	-0.531496	-0.549048	-0.0358302	0.00672802	0.512339	0.857139	0.401683	0.335383	-0.759664	-0.854977	-0.0828601
	显著性（双侧）	0.551868	0.800387	0.818084	0.99575	0.210578	0.959317	0.743634	0.823109	0.706767	0.951644	0.672248	0.576632	0.721142	0.966602		0.109284	0.124907	0.536017	0.420372	0.751875	0.719229	0.800848	0.676501	0.987018	0.964305	0.93138	0.411331	0.72004	0.88097	0.898742	0.468504	0.450952	0.96417	0.993272	0.487661	0.142861	0.598317	0.664617	0.240336	0.145023	0.91714
	N	4	4	4	4	4	4	4	4	4	4	4	4	4	4	4	4	4	4	4	4	4	4	4	4	4	4	4	4	4	4	4	4	4	4	4	4	4	4	4	4	4
VAR00016	Pearson 相关性	0.505742	0.359908	0.342046	0.374754	0.806979	0.332413	0.341692	0.20776	0.0952471	0.13914	0.459747	0.635536	0.640284	0.316047	0.890716	1	0.805021	0.675324	0.745679	-0.171858	-0.0676588	-0.300011	-0.0515089	-0.00870127	0.207662	-0.178322	-0.419888	0.0284612	-0.12876	0.328225	-0.292341	-0.371345	0.140436	0.0394276	0.406284	0.916426	0.724847	0.371761	-0.949466	-.991**	-0.0881365
	显著性（双侧）	0.494258	0.640092	0.657954	0.625246	0.193021	0.667587	0.658308	0.79224	0.904753	0.86086	0.540253	0.364464	0.359716	0.683953	0.109284		0.194979	0.324676	0.254321	0.828142	0.932341	0.699989	0.948491	0.991299	0.792338	0.821678	0.580112	0.971539	0.87124	0.671775	0.707659	0.628655	0.859564	0.960572	0.593716	0.0835745	0.275153	0.628239	0.0505343	0.00902036	0.911864
	N	4	4	4	4	4	4	4	4	4	4	4	4	4	4	4	4	4	4	4	4	4	4	4	4	4	4	4	4	4	4	4	4	4	4	4	4	4	4	4	4	4
VAR00017	Pearson 相关性	0.820007	0.627045	0.614093	0.30922	.978*	0.436353	0.687252	0.631114	0.660803	0.419979	0.725593	0.741504	0.495835	0.325133	0.875093	0.805021	1	0.761746	0.843148	0.251682	0.195938	0.263403	0.125989	0.46962	0.406599	0.388704	-0.129681	0.145228	0.482717	0.524657	-0.0833779	-0.0839289	0.434417	0.489387	0.851538	.956*	0.604547	0.748728	-0.578178	-0.833937	0.4045
	显著性（双侧）	0.179993	0.372955	0.385907	0.69078	0.022462	0.563647	0.312748	0.368886	0.339197	0.580021	0.274407	0.258496	0.504165	0.674867	0.124907	0.194979		0.238254	0.156852	0.748318	0.804062	0.736597	0.874011	0.53038	0.593401	0.611296	0.870319	0.854772	0.517283	0.475343	0.916622	0.916071	0.565583	0.510613	0.148462	0.0435483	0.395453	0.251272	0.421822	0.166063	0.5955
	N	4	4	4	4	4	4	4	4	4	4	4	4	4	4	4	4	4	4	4	4	4	4	4	4	4	4	4	4	4	4	4	4	4	4	4	4	4	4	4	4	4
VAR00018	Pearson 相关性	0.923325	0.92503	0.918067	0.850463	0.881181	0.903986	0.890807	0.803548	0.51991	0.823984	0.949817	.999**	0.910913	0.859037	0.463983	0.675324	0.761746	1	.990**	0.594699	0.687482	0.385741	0.681464	0.670132	0.858323	0.467736	0.380614	0.72038	0.327812	0.917804	0.485835	0.429014	0.823862	0.716283	0.747067	0.853981	0.942419	0.872589	-0.53007	-0.767949	0.613325
	显著性（双侧）	0.0766754	0.0749705	0.0819333	0.149537	0.118819	0.0960143	0.109193	0.196452	0.48009	0.176016	0.050183	0.0013929	0.0890872	0.140963	0.536017	0.324676	0.238254		0.00980429	0.405301	0.312518	0.614259	0.318536	0.329868	0.141677	0.532264	0.619386	0.27962	0.672188	0.0821959	0.514165	0.570986	0.176138	0.283717	0.252933	0.146019	0.0575809	0.127411	0.46993	0.232051	0.386675
	N	4	4	4	4	4	4	4	4	4	4	4	4	4	4	4	4	4	4	4	4	4	4	4	4	4	4	4	4	4	4	4	4	4	4	4	4	4	4	4	4	4
VAR00019	Pearson 相关性	0.930023	0.890018	0.881149	0.772002	0.937387	0.837052	0.871926	0.784007	0.551074	0.759603	0.932689	.984*	0.867363	0.779278	0.579628	0.745679	0.843148	.990**	1	0.526675	0.5976	0.351199	0.580752	0.635395	0.788512	0.446724	0.270621	0.619828	0.350878	0.864166	0.371247	0.320865	0.762168	0.679081	0.786305	0.916148	0.916705	0.869399	-0.583017	-0.826653	0.573351
	显著性（双侧）	0.0699772	0.109982	0.118851	0.227998	0.0626135	0.162948	0.128074	0.215993	0.448926	0.240397	0.0673107	0.0163972	0.132637	0.220722	0.420372	0.254321	0.156852	0.00980429		0.473325	0.4024	0.648801	0.419248	0.364605	0.211488	0.553276	0.729379	0.380172	0.649122	0.135834	0.628753	0.679135	0.237832	0.320919	0.213695	0.0838524	0.0832948	0.130601	0.416983	0.173347	0.426649
	N	4	4	4	4	4	4	4	4	4	4	4	4	4	4	4	4	4	4	4	4	4	4	4	4	4	4	4	4	4	4	4	4	4	4	4	4	4	4	4	4	4
VAR00020	Pearson 相关性	0.744631	0.854645	0.864133	0.624053	0.377327	0.789584	0.862358	0.909561	0.738388	0.936059	0.795783	0.635453	0.431243	0.714562	-0.248125	-0.171858	0.251682	0.594699	0.526675	1	.952*	0.927189	0.897217	.966*	0.883366	0.916924	0.91701	0.848231	0.730938	0.845815	0.894599	0.929239	0.940013	.966*	0.680869	0.199129	0.403475	0.827788	0.364623	0.0426678	.976*
	显著性（双侧）	0.255369	0.145355	0.135867	0.375947	0.622673	0.210416	0.137642	0.0904395	0.261612	0.0639405	0.204217	0.364547	0.568757	0.285438	0.751875	0.828142	0.748318	0.405301	0.473325		0.0476424	0.0728108	0.102783	0.0335236	0.116634	0.0830761	0.0829902	0.151769	0.269062	0.154185	0.105401	0.0707614	0.0599871	0.033671	0.319131	0.800871	0.596525	0.172212	0.635377	0.957332	0.0239655
	N	4	4	4	4	4	4	4	4	4	4	4	4	4	4	4	4	4	4	4	4	4	4	4	4	4	4	4	4	4	4	4	4	4	4	4	4	4	4	4	4	4
VAR00021	Pearson 相关性	0.720387	0.884364	0.892548	0.81807	0.366771	0.910488	0.842269	0.847327	0.541516	.972*	0.81433	0.724256	0.636501	0.879817	-0.280771	-0.0676588	0.195938	0.687482	0.5976	.952*	1	0.769018	.989*	0.877919	.962*	0.756022	0.933199	.969*	0.498585	0.919209	.961*	.951*	.968*	0.897087	0.554486	0.234384	0.587888	0.779623	0.190704	-0.0665722	0.879016
	显著性（双侧）	0.279613	0.115636	0.107452	0.18193	0.633229	0.089512	0.157731	0.152673	0.458484	0.0279343	0.18567	0.275744	0.363499	0.120183	0.719229	0.932341	0.804062	0.312518	0.4024	0.0476424		0.230982	0.0113601	0.122081	0.038156	0.243978	0.0668011	0.030672	0.501415	0.0807915	0.0391593	0.049102	0.0316377	0.102913	0.445514	0.765616	0.412112	0.220377	0.809296	0.933428	0.120984
	N	4	4	4	4	4	4	4	4	4	4	4	4	4	4	4	4	4	4	4	4	4	4	4	4	4	4	4	4	4	4	4	4	4	4	4	4	4	4	4	4	4
VAR00022	Pearson 相关性	0.660229	0.694637	0.704883	0.297768	0.317953	0.529777	0.761481	0.856376	0.872526	0.763398	0.65444	0.426835	0.110401	0.412125	-0.199152	-0.300011	0.263403	0.385741	0.351199	0.927189	0.769018	1	0.6684	0.942897	0.665085	.991**	0.78541	0.58833	0.914509	0.635494	0.702666	0.788158	0.775961	0.918352	0.730063	0.105926	0.109114	0.764409	0.549075	0.19399	.963*
	显著性（双侧）	0.339771	0.305363	0.295117	0.702232	0.682047	0.470223	0.238519	0.143624	0.127474	0.236602	0.34556	0.573165	0.889599	0.587875	0.800848	0.699989	0.736597	0.614259	0.648801	0.0728108	0.230982		0.3316	0.0571033	0.334915	0.0088246	0.21459	0.41167	0.0854914	0.364506	0.297334	0.211842	0.224039	0.0816476	0.269937	0.894074	0.890886	0.235591	0.450925	0.80601	0.0365949
	N	4	4	4	4	4	4	4	4	4	4	4	4	4	4	4	4	4	4	4	4	4	4	4	4	4	4	4	4	4	4	4	4	4	4	4	4	4	4	4	4	4
VAR00023	Pearson 相关性	0.658733	0.850565	0.85848	0.872339	0.313737	0.924575	0.784767	0.773048	0.413274	0.947203	0.773313	0.716349	0.692848	0.919014	-0.323499	-0.0515089	0.125989	0.681464	0.580752	0.897217	.989*	0.6684	1	0.797547	.957*	0.649481	0.922445	.994**	0.362636	0.908232	.970*	0.940323	0.939579	0.824108	0.449888	0.206033	0.631739	0.708625	0.131136	-0.0804849	0.797432
	显著性（双侧）	0.341267	0.149435	0.14152	0.127661	0.686263	0.0754255	0.215233	0.226952	0.586726	0.0527968	0.226687	0.283651	0.307152	0.080986	0.676501	0.948491	0.874011	0.318536	0.419248	0.102783	0.0113601	0.3316		0.202453	0.043181	0.350519	0.0775555	0.00629513	0.637364	0.0917678	0.0300101	0.059677	0.0604205	0.175892	0.550112	0.793967	0.368261	0.291375	0.868864	0.919515	0.202568
	N	4	4	4	4	4	4	4	4	4	4	4	4	4	4	4	4	4	4	4	4	4	4	4	4	4	4	4	4	4	4	4	4	4	4	4	4	4	4	4	4	4
VAR00024	Pearson 相关性	0.858239	0.894071	0.900084	0.558859	0.560902	0.760996	0.932009	.976*	0.877402	0.917922	0.867627	0.703364	0.424765	0.653371	-0.0129819	-0.00870127	0.46962	0.670132	0.635395	.966*	0.877919	0.942897	0.797547	1	0.852939	.963*	0.784037	0.747717	0.843086	0.847786	0.756883	0.803345	0.927393	.998**	0.844258	0.380928	0.431776	0.924842	0.256431	-0.111417	.997**
	显著性（双侧）	0.141761	0.105929	0.0999162	0.441141	0.439098	0.239004	0.0679911	0.0236879	0.122598	0.0820779	0.132373	0.296636	0.575235	0.346629	0.987018	0.991299	0.53038	0.329868	0.364605	0.0335236	0.122081	0.0571033	0.202453		0.147061	0.0370838	0.215963	0.252283	0.156914	0.152214	0.243117	0.196655	0.0726066	0.00245953	0.155742	0.619072	0.568224	0.0751577	0.743569	0.888583	0.00316418
	N	4	4	4	4	4	4	4	4	4	4	4	4	4	4	4	4	4	4	4	4	4	4	4	4	4	4	4	4	4	4	4	4	4	4	4	4	4	4	4	4	4
VAR00025	Pearson 相关性	0.840142	.963*	.966*	0.908997	0.576024	.985*	0.915284	0.88244	0.54762	.990*	0.921324	0.883406	0.80345	.952*	-0.0356951	0.207662	0.406599	0.858323	0.788512	0.883366	.962*	0.665085	.957*	0.852939	1	0.685087	0.800249	.961*	0.443802	.991**	0.863671	0.830872	.986*	0.885435	0.64699	0.477854	0.77788	0.861004	-0.0764249	-0.336734	0.832252
	显著性（双侧）	0.159858	0.0366551	0.0335188	0.0910025	0.423976	0.0149105	0.0847161	0.11756	0.45238	0.0101628	0.0786758	0.116594	0.19655	0.0475732	0.964305	0.792338	0.593401	0.141677	0.211488	0.116634	0.038156	0.334915	0.043181	0.147061		0.314913	0.199751	0.0393286	0.556198	0.00938868	0.136329	0.169128	0.0137387	0.114565	0.35301	0.522146	0.22212	0.138996	0.923575	0.663266	0.167748
	N	4	4	4	4	4	4	4	4	4	4	4	4	4	4	4	4	4	4	4	4	4	4	4	4	4	4	4	4	4	4	4	4	4	4	4	4	4	4	4	4	4
VAR00026	Pearson 相关性	0.74019	0.744823	0.75283	0.319125	0.436053	0.559252	0.818128	0.901948	0.925571	0.781665	0.720446	0.504143	0.166238	0.430866	-0.0686197	-0.178322	0.388704	0.467736	0.446724	0.916924	0.756022	.991**	0.649481	.963*	0.685087	1	0.728082	0.575097	0.942237	0.673263	0.654217	0.736775	0.795816	0.94169	0.814058	0.230263	0.180525	0.830192	0.448175	0.0737859	.974*
	显著性（双侧）	0.25981	0.255177	0.24717	0.680875	0.563947	0.440748	0.181872	0.0980518	0.0744289	0.218335	0.279554	0.495857	0.833762	0.569134	0.93138	0.821678	0.611296	0.532264	0.553276	0.0830761	0.243978	0.0088246	0.350519	0.0370838	0.314913		0.271918	0.424903	0.057763	0.326737	0.345783	0.263225	0.204184	0.05831	0.185942	0.769737	0.819475	0.169808	0.551825	0.926214	0.0262309
	N	4	4	4	4	4	4	4	4	4	4	4	4	4	4	4	4	4	4	4	4	4	4	4	4	4	4	4	4	4	4	4	4	4	4	4	4	4	4	4	4	4
VAR00027	Pearson 相关性	0.45867	0.667607	0.681469	0.622924	0.0293659	0.712853	0.630153	0.679236	0.428315	0.829621	0.565894	0.428085	0.361788	0.696845	-0.588669	-0.419888	-0.129681	0.380614	0.270621	0.91701	0.933199	0.78541	0.922445	0.784037	0.800249	0.728082	1	0.879007	0.468451	0.716309	.984*	.999**	0.824836	0.785853	0.333181	-0.125007	0.283866	0.558932	0.503326	0.294817	0.81351
	显著性（双侧）	0.54133	0.332393	0.318531	0.377076	0.970634	0.287147	0.369847	0.320764	0.571685	0.170379	0.434106	0.571915	0.638212	0.303155	0.411331	0.580112	0.870319	0.619386	0.729379	0.0829902	0.0668011	0.21459	0.0775555	0.215963	0.199751	0.271918		0.120993	0.531549	0.283691	0.0162187	0.00140275	0.175164	0.214147	0.666819	0.874993	0.716134	0.441068	0.496674	0.705183	0.18649
	N	4	4	4	4	4	4	4	4	4	4	4	4	4	4	4	4	4	4	4	4	4	4	4	4	4	4	4	4	4	4	4	4	4	4	4	4	4	4	4	4	4
VAR00028	Pearson 相关性	0.656495	0.850989	0.857425	0.92002	0.340408	0.947632	0.771979	0.742012	0.348924	0.935823	0.777692	0.751144	0.762029	.954*	-0.27996	0.0284612	0.145228	0.72038	0.619828	0.848231	.969*	0.58833	.994**	0.747717	.961*	0.575097	0.879007	1	0.278754	0.917931	0.945685	0.900274	0.926292	0.781362	0.419767	0.254407	0.70087	0.691519	0.0311975	-0.157498	0.741324
	显著性（双侧）	0.343505	0.149011	0.142575	0.0799801	0.659592	0.0523684	0.228021	0.257988	0.651076	0.0641772	0.222308	0.248856	0.237971	0.0458166	0.72004	0.971539	0.854772	0.27962	0.380172	0.151769	0.030672	0.41167	0.00629513	0.252283	0.0393286	0.424903	0.120993		0.721246	0.0820691	0.0543147	0.0997264	0.0737082	0.218638	0.580233	0.745593	0.29913	0.308481	0.968803	0.842502	0.258676
	N	4	4	4	4	4	4	4	4	4	4	4	4	4	4	4	4	4	4	4	4	4	4	4	4	4	4	4	4	4	4	4	4	4	4	4	4	4	4	4	4	4
VAR00029	Pearson 相关性	0.663753	0.575119	0.580326	0.0388228	0.459137	0.310645	0.693617	0.793343	.973*	0.562983	0.585769	0.354861	-0.0534203	0.152775	0.11903	-0.12876	0.482717	0.327812	0.350878	0.730938	0.498585	0.914509	0.362636	0.843086	0.443802	0.942237	0.468451	0.278754	1	0.458876	0.364894	0.474764	0.583964	0.808465	0.840081	0.258913	-0.00298584	0.744094	0.431886	0.0577304	0.851054
	显著性（双侧）	0.336247	0.424881	0.419674	0.961177	0.540863	0.689355	0.306383	0.206657	0.0272762	0.437017	0.414231	0.645139	0.94658	0.847225	0.88097	0.87124	0.517283	0.672188	0.649122	0.269062	0.501415	0.0854914	0.637364	0.156914	0.556198	0.057763	0.531549	0.721246		0.541124	0.635106	0.525236	0.416036	0.191535	0.159919	0.741087	0.997014	0.255906	0.568114	0.94227	0.148946
	N	4	4	4	4	4	4	4	4	4	4	4	4	4	4	4	4	4	4	4	4	4	4	4	4	4	4	4	4	4	4	4	4	4	4	4	4	4	4	4	4	4
VAR00030	Pearson 相关性	0.897886	.986*	.987*	0.903949	0.681511	.986*	0.946479	0.903038	0.585959	.979*	.962*	0.93724	0.83752	0.943294	0.101258	0.328225	0.524657	0.917804	0.864166	0.845815	0.919209	0.635494	0.908232	0.847786	.991**	0.673263	0.716309	0.917931	0.458876	1	0.787124	0.752201	.977*	0.88278	0.714644	0.59288	0.828913	0.903317	-0.179423	-0.451845	0.817661
	显著性（双侧）	0.102114	0.0135731	0.0128656	0.0960513	0.318489	0.013922	0.0535208	0.0969624	0.414041	0.021111	0.0378637	0.0627602	0.16248	0.0567056	0.898742	0.671775	0.475343	0.0821959	0.135834	0.154185	0.0807915	0.364506	0.0917678	0.152214	0.00938868	0.326737	0.283691	0.0820691	0.541124		0.212876	0.247799	0.0229363	0.11722	0.285356	0.40712	0.171087	0.0966828	0.820577	0.548155	0.182339
	N	4	4	4	4	4	4	4	4	4	4	4	4	4	4	4	4	4	4	4	4	4	4	4	4	4	4	4	4	4	4	4	4	4	4	4	4	4	4	4	4	4
VAR00031	Pearson 相关性	0.500112	0.72198	0.733892	0.747842	0.0973466	0.804195	0.661181	0.681093	0.359267	0.869288	0.622967	0.528744	0.511436	0.805355	-0.531496	-0.292341	-0.0833779	0.485835	0.371247	0.894599	.961*	0.702666	.970*	0.756883	0.863671	0.654217	.984*	0.945685	0.364894	0.787124	1	.989*	0.861294	0.771235	0.320506	-0.0299954	0.431079	0.579683	0.351845	0.164132	0.776089
	显著性（双侧）	0.499888	0.27802	0.266108	0.252158	0.902653	0.195805	0.338819	0.318907	0.640733	0.130712	0.377033	0.471256	0.488564	0.194645	0.468504	0.707659	0.916622	0.514165	0.628753	0.105401	0.0391593	0.297334	0.0300101	0.243117	0.136329	0.345783	0.0162187	0.0543147	0.635106	0.212876		0.0109816	0.138706	0.228765	0.679494	0.970005	0.568921	0.420317	0.648155	0.835868	0.223911
	N	4	4	4	4	4	4	4	4	4	4	4	4	4	4	4	4	4	4	4	4	4	4	4	4	4	4	4	4	4	4	4	4	4	4	4	4	4	4	4	4	4
VAR00032	Pearson 相关性	0.500205	0.704758	0.717899	0.657907	0.0784933	0.748338	0.665921	0.708673	0.446645	0.85736	0.606723	0.475287	0.40628	0.730431	-0.549048	-0.371345	-0.0839289	0.429014	0.320865	0.929239	.951*	0.788158	0.940323	0.803345	0.830872	0.736775	.999**	0.900274	0.474764	0.752201	.989*	1	0.852631	0.807851	0.366997	-0.0735764	0.331806	0.595136	0.460648	0.243882	0.828871
	显著性（双侧）	0.499795	0.295242	0.282101	0.342093	0.921507	0.251662	0.334079	0.291327	0.553355	0.14264	0.393277	0.524713	0.59372	0.269569	0.450952	0.628655	0.916071	0.570986	0.679135	0.0707614	0.049102	0.211842	0.059677	0.196655	0.169128	0.263225	0.00140275	0.0997264	0.525236	0.247799	0.0109816		0.147369	0.192149	0.633003	0.926424	0.668194	0.404864	0.539352	0.756118	0.171129
	N	4	4	4	4	4	4	4	4	4	4	4	4	4	4	4	4	4	4	4	4	4	4	4	4	4	4	4	4	4	4	4	4	4	4	4	4	4	4	4	4	4
VAR00033	Pearson 相关性	0.870503	.972*	.976*	0.827797	0.585152	0.946003	0.948843	0.939844	0.668087	1.000**	0.932342	0.852594	0.708025	0.888996	-0.0358302	0.140436	0.434417	0.823862	0.762168	0.940013	.968*	0.775961	0.939579	0.927393	.986*	0.795816	0.824836	0.926292	0.583964	.977*	0.861294	0.852631	1	0.949759	0.727389	0.457463	0.69118	0.907223	0.0311571	-0.271102	0.912011
	显著性（双侧）	0.129497	0.0284094	0.0241511	0.172203	0.414848	0.0539971	0.0511575	0.0601556	0.331913	0.000361465	0.0676579	0.147406	0.291975	0.111004	0.96417	0.859564	0.565583	0.176138	0.237832	0.0599871	0.0316377	0.224039	0.0604205	0.0726066	0.0137387	0.204184	0.175164	0.0737082	0.416036	0.0229363	0.138706	0.147369		0.0502406	0.272611	0.542537	0.30882	0.0927769	0.968843	0.728898	0.0879891
	N	4	4	4	4	4	4	4	4	4	4	4	4	4	4	4	4	4	4	4	4	4	4	4	4	4	4	4	4	4	4	4	4	4	4	4	4	4	4	4	4	4
VAR00034	Pearson 相关性	0.880575	0.922601	0.92794	0.61333	0.590327	0.80363	.951*	.985*	0.856307	0.941526	0.896632	0.748094	0.487137	0.702174	0.00672802	0.0394276	0.489387	0.716283	0.679081	.966*	0.897087	0.918352	0.824108	.998**	0.885435	0.94169	0.785853	0.781362	0.808465	0.88278	0.771235	0.807851	0.949759	1	0.844711	0.41943	0.49287	0.939819	0.200432	-0.161903	.990**
	显著性（双侧）	0.119425	0.0773986	0.0720604	0.38667	0.409673	0.19637	0.0486211	0.0153432	0.143693	0.0584741	0.103368	0.251906	0.512863	0.297826	0.993272	0.960572	0.510613	0.283717	0.320919	0.033671	0.102913	0.0816476	0.175892	0.00245953	0.114565	0.05831	0.214147	0.218638	0.191535	0.11722	0.228765	0.192149	0.0502406		0.155289	0.58057	0.50713	0.0601805	0.799568	0.838097	0.00953496
	N	4	4	4	4	4	4	4	4	4	4	4	4	4	4	4	4	4	4	4	4	4	4	4	4	4	4	4	4	4	4	4	4	4	4	4	4	4	4	4	4	4
VAR00035	Pearson 相关性	0.938499	0.819756	0.816148	0.377616	0.864564	0.594238	0.899248	0.911432	0.942996	0.71026	0.867932	0.755034	0.40818	0.451183	0.512339	0.406284	0.851538	0.747067	0.786305	0.680869	0.554486	0.730063	0.449888	0.844258	0.64699	0.814058	0.333181	0.419767	0.840081	0.714644	0.320506	0.366997	0.727389	0.844711	1	0.734225	0.48475	0.944744	-0.109861	-0.484096	0.809358
	显著性（双侧）	0.0615005	0.180244	0.183852	0.622384	0.135436	0.405762	0.100752	0.0885681	0.0570044	0.28974	0.132068	0.244966	0.59182	0.548817	0.487661	0.593716	0.148462	0.252933	0.213695	0.319131	0.445514	0.269937	0.550112	0.155742	0.35301	0.185942	0.666819	0.580233	0.159919	0.285356	0.679494	0.633003	0.272611	0.155289		0.265775	0.51525	0.0552559	0.890139	0.515904	0.190642
	N	4	4	4	4	4	4	4	4	4	4	4	4	4	4	4	4	4	4	4	4	4	4	4	4	4	4	4	4	4	4	4	4	4	4	4	4	4	4	4	4	4
VAR00036	Pearson 相关性	0.799434	0.654637	0.640181	0.492477	.976*	0.549529	0.667832	0.570186	0.473085	0.450215	0.744299	0.829269	0.694093	0.480144	0.857139	0.916426	.956*	0.853981	0.916148	0.199129	0.234384	0.105926	0.206033	0.380928	0.477854	0.230263	-0.125007	0.254407	0.258913	0.59288	-0.0299954	-0.0735764	0.457463	0.41943	0.734225	1	0.784474	0.703541	-0.755458	-0.949224	0.30681
	显著性（双侧）	0.200566	0.345363	0.359819	0.507523	0.0242965	0.450471	0.332168	0.429814	0.526915	0.549785	0.255701	0.170731	0.305907	0.519856	0.142861	0.0835745	0.0435483	0.146019	0.0838524	0.800871	0.765616	0.894074	0.793967	0.619072	0.522146	0.769737	0.874993	0.745593	0.741087	0.40712	0.970005	0.926424	0.542537	0.58057	0.265775		0.215526	0.296459	0.244542	0.0507759	0.69319
	N	4	4	4	4	4	4	4	4	4	4	4	4	4	4	4	4	4	4	4	4	4	4	4	4	4	4	4	4	4	4	4	4	4	4	4	4	4	4	4	4	4
VAR00037	Pearson 相关性	0.741979	0.789956	0.78163	0.909889	0.747658	0.86969	0.707712	0.582688	0.204673	0.699445	0.805411	0.933837	.991**	0.880873	0.401683	0.724847	0.604547	0.942419	0.916705	0.403475	0.587888	0.109114	0.631739	0.431776	0.77788	0.180525	0.283866	0.70087	-0.00298584	0.828913	0.431079	0.331806	0.69118	0.49287	0.48475	0.784474	1	0.665426	-0.68165	-0.802571	0.371508
	显著性（双侧）	0.258021	0.210044	0.21837	0.0901113	0.252342	0.13031	0.292288	0.417312	0.795327	0.300555	0.194589	0.0661628	0.00907612	0.119127	0.598317	0.275153	0.395453	0.0575809	0.0832948	0.596525	0.412112	0.890886	0.368261	0.568224	0.22212	0.819475	0.716134	0.29913	0.997014	0.171087	0.568921	0.668194	0.30882	0.50713	0.51525	0.215526		0.334574	0.31835	0.197429	0.628492
	N	4	4	4	4	4	4	4	4	4	4	4	4	4	4	4	4	4	4	4	4	4	4	4	4	4	4	4	4	4	4	4	4	4	4	4	4	4	4	4	4	4
VAR00038	Pearson 相关性	.989*	.961*	.960*	0.64628	0.830364	0.821499	.993**	.985*	0.859923	0.897437	.977*	0.888099	0.624703	0.712744	0.335383	0.371761	0.748728	0.872589	0.869399	0.827788	0.779623	0.764409	0.708625	0.924842	0.861004	0.830192	0.558932	0.691519	0.744094	0.903317	0.579683	0.595136	0.907223	0.939819	0.944744	0.703541	0.665426	1	-0.118788	-0.478629	0.891771
	显著性（双侧）	0.0112328	0.0385879	0.0398691	0.35372	0.169636	0.178501	0.00707001	0.0150579	0.140077	0.102563	0.023487	0.111901	0.375297	0.287256	0.664617	0.628239	0.251272	0.127411	0.130601	0.172212	0.220377	0.235591	0.291375	0.0751577	0.138996	0.169808	0.441068	0.308481	0.255906	0.0966828	0.420317	0.404864	0.0927769	0.0601805	0.0552559	0.296459	0.334574		0.881212	0.521371	0.108229
	N	4	4	4	4	4	4	4	4	4	4	4	4	4	4	4	4	4	4	4	4	4	4	4	4	4	4	4	4	4	4	4	4	4	4	4	4	4	4	4	4	4
VAR00039	Pearson 相关性	-0.265169	-0.168197	-0.150527	-0.357971	-0.594132	-0.232309	-0.110592	0.0442086	0.217574	0.0252063	-0.252819	-0.486245	-0.623383	-0.26891	-0.759664	-0.949466	-0.578178	-0.53007	-0.583017	0.364623	0.190704	0.549075	0.131136	0.256431	-0.0764249	0.448175	0.503326	0.0311975	0.431886	-0.179423	0.351845	0.460648	0.0311571	0.200432	-0.109861	-0.755458	-0.68165	-0.118788	1	0.922555	0.331257
	显著性（双侧）	0.734831	0.831803	0.849473	0.642029	0.405868	0.767691	0.889408	0.955791	0.782426	0.974794	0.747181	0.513755	0.376617	0.73109	0.240336	0.0505343	0.421822	0.46993	0.416983	0.635377	0.809296	0.450925	0.868864	0.743569	0.923575	0.551825	0.496674	0.968803	0.568114	0.820577	0.648155	0.539352	0.968843	0.799568	0.890139	0.244542	0.31835	0.881212		0.0774446	0.668743
	N	4	4	4	4	4	4	4	4	4	4	4	4	4	4	4	4	4	4	4	4	4	4	4	4	4	4	4	4	4	4	4	4	4	4	4	4	4	4	4	4	4
VAR00040	Pearson 相关性	-0.604454	-0.479607	-0.462841	-0.482775	-0.858232	-0.454068	-0.456502	-0.323707	-0.171904	-0.270176	-0.570354	-0.733123	-0.724073	-0.432785	-0.854977	-.991**	-0.833937	-0.767949	-0.826653	0.0426678	-0.0665722	0.19399	-0.0804849	-0.111417	-0.336734	0.0737859	0.294817	-0.157498	0.0577304	-0.451845	0.164132	0.243882	-0.271102	-0.161903	-0.484096	-0.949224	-0.802571	-0.478629	0.922555	1	-0.0321234
	显著性（双侧）	0.395546	0.520393	0.537159	0.517225	0.141768	0.545932	0.543498	0.676293	0.828096	0.729824	0.429646	0.266877	0.275927	0.567215	0.145023	0.00902036	0.166063	0.232051	0.173347	0.957332	0.933428	0.80601	0.919515	0.888583	0.663266	0.926214	0.705183	0.842502	0.94227	0.548155	0.835868	0.756118	0.728898	0.838097	0.515904	0.0507759	0.197429	0.521371	0.0774446		0.967877
	N	4	4	4	4	4	4	4	4	4	4	4	4	4	4	4	4	4	4	4	4	4	4	4	4	4	4	4	4	4	4	4	4	4	4	4	4	4	4	4	4	4
VAR00041	Pearson 相关性	0.814748	0.861541	0.868942	0.525534	0.494914	0.730603	0.901083	.956*	0.867332	0.902632	0.827426	0.649571	0.371046	0.624445	-0.0828601	-0.0881365	0.4045	0.613325	0.573351	.976*	0.879016	.963*	0.797432	.997**	0.832252	.974*	0.81351	0.741324	0.851054	0.817661	0.776089	0.828871	0.912011	.990**	0.809358	0.30681	0.371508	0.891771	0.331257	-0.0321234	1
	显著性（双侧）	0.185252	0.138459	0.131058	0.474466	0.505086	0.269397	0.098917	0.0439753	0.132668	0.0973683	0.172574	0.350429	0.628954	0.375555	0.91714	0.911864	0.5955	0.386675	0.426649	0.0239655	0.120984	0.0365949	0.202568	0.00316418	0.167748	0.0262309	0.18649	0.258676	0.148946	0.182339	0.223911	0.171129	0.0879891	0.00953496	0.190642	0.69319	0.628492	0.108229	0.668743	0.967877
	N	4	4	4	4	4	4	4	4	4	4	4	4	4	4	4	4	4	4	4	4	4	4	4	4	4	4	4	4	4	4	4	4	4	4	4	4	4	4	4	4	4
*. 在 0.05 水平（双侧）上显著相关。
**. 在 .01 水平（双侧）上显著相关。
		CsHMGCR	GATA6	CBF4	MYB1	ERF2	HD2	CsGES1	NLP6	bHLH79	CsMVK	HD-ZIP1	BEE3	MYB4	GRAS	LBD38	AGL47	Myb-like	NAC2	CsAACT	JAZ4	GATA9	WRKY44	NAC3	ERF1	AGL62	(ERF12	WRI4	TCP19	Bhlh121	ERF118	MYB3	NAC45	NAC4	ADH8	CsDXS	HAM2	ARF2	CsGES2	DWA2	WRKY40	CsSPL2
1	CsHMGCR	1	.955*	.951*	0.670946	0.898847	0.82448	.979*	0.948869	0.808065	0.861547	.984*	0.93152	0.692029	0.722599	0.448132	0.505742	0.820007	0.923325	0.930023	0.744631	0.720387	0.660229	0.658733	0.858239	0.840142	0.74019	0.45867	0.656495	0.663753	0.897886	0.500112	0.500205	0.870503	0.880575	0.938499	0.799434	0.741979	.989*	-0.265169	-0.604454	0.814748
2	GATA6	.955*	1	1.000**	0.827841	0.758596	0.946537	.986*	.954*	0.702426	.969*	.991**	0.943032	0.779327	0.877755	0.199613	0.359908	0.627045	0.92503	0.890018	0.854645	0.884364	0.694637	0.850565	0.894071	.963*	0.744823	0.667607	0.850989	0.575119	.986*	0.72198	0.704758	.972*	0.922601	0.819756	0.654637	0.789956	.961*	-0.168197	-0.479607	0.861541
3	CBF4	.951*	1.000**	1	0.82729	0.746883	0.947213	.986*	.956*	0.704057	.973*	.989*	0.937015	0.77287	0.878602	0.181916	0.342046	0.614093	0.918067	0.881149	0.864133	0.892548	0.704883	0.85848	0.900084	.966*	0.75283	0.681469	0.857425	0.580326	.987*	0.733892	0.717899	.976*	0.92794	0.816148	0.640181	0.78163	.960*	-0.150527	-0.462841	0.868942
4	MYB1	0.670946	0.827841	0.82729	1	0.502295	.962*	0.723561	0.632663	0.183926	0.840505	0.787494	0.862153	.951*	.993**	-0.00425024	0.374754	0.30922	0.850463	0.772002	0.624053	0.81807	0.297768	0.872339	0.558859	0.908997	0.319125	0.622924	0.92002	0.0388228	0.903949	0.747842	0.657907	0.827797	0.61333	0.377616	0.492477	0.909889	0.64628	-0.357971	-0.482775	0.525534
5	ERF2	0.898847	0.758596	0.746883	0.502295	1	0.612545	0.791424	0.722112	0.65155	0.574651	0.83856	0.865969	0.658079	0.51673	0.789422	0.806979	.978*	0.881181	0.937387	0.377327	0.366771	0.317953	0.313737	0.560902	0.576024	0.436053	0.0293659	0.340408	0.459137	0.681511	0.0973466	0.0784933	0.585152	0.590327	0.864564	.976*	0.747658	0.830364	-0.594132	-0.858232	0.494914
6	HD2	0.82448	0.946537	0.947213	.962*	0.612545	1	0.880298	0.82	0.443398	.952*	0.912635	0.921969	0.893518	.985*	0.0406831	0.332413	0.436353	0.903986	0.837052	0.789584	0.910488	0.529777	0.924575	0.760996	.985*	0.559252	0.712853	0.947632	0.310645	.986*	0.804195	0.748338	0.946003	0.80363	0.594238	0.549529	0.86969	0.821499	-0.232309	-0.454068	0.730603
7	CsGES1	.979*	.986*	.986*	0.723561	0.791424	0.880298	1	.986*	0.809311	0.941915	.988*	0.909005	0.681491	0.786467	0.256366	0.341692	0.687252	0.890807	0.871926	0.862358	0.842269	0.761481	0.784767	0.932009	0.915284	0.818128	0.630153	0.771979	0.693617	0.946479	0.661181	0.665921	0.948843	.951*	0.899248	0.667832	0.707712	.993**	-0.110592	-0.456502	0.901083
8	NLP6	0.948869	.954*	.956*	0.632663	0.722112	0.82	.986*	1	0.875728	0.930468	0.949276	0.827524	0.558242	0.712068	0.176891	0.20776	0.631114	0.803548	0.784007	0.909561	0.847327	0.856376	0.773048	.976*	0.88244	0.901948	0.679236	0.742012	0.793343	0.903038	0.681093	0.708673	0.939844	.985*	0.911432	0.570186	0.582688	.985*	0.0442086	-0.323707	.956*
9	bHLH79	0.808065	0.702426	0.704057	0.183926	0.65155	0.443398	0.809311	0.875728	1	0.647861	0.729758	0.539847	0.140799	0.285261	0.293233	0.0952471	0.660803	0.51991	0.551074	0.738388	0.541516	0.872526	0.413274	0.877402	0.54762	0.925571	0.428315	0.348924	.973*	0.585959	0.359267	0.446645	0.668087	0.856307	0.942996	0.473085	0.204673	0.859923	0.217574	-0.171904	0.867332
10	CsMVK	0.861547	.969*	.973*	0.840505	0.574651	.952*	0.941915	0.930468	0.647861	1	0.927747	0.852731	0.7191	0.899583	-0.0483557	0.13914	0.419979	0.823984	0.759603	0.936059	.972*	0.763398	0.947203	0.917922	.990*	0.781665	0.829621	0.935823	0.562983	.979*	0.869288	0.85736	1.000**	0.941526	0.71026	0.450215	0.699445	0.897437	0.0252063	-0.270176	0.902632
11	HD-ZIP1	.984*	.991**	.989*	0.787494	0.83856	0.912635	.988*	0.949276	0.729758	0.927747	1	.962*	0.777544	0.833614	0.327752	0.459747	0.725593	0.949817	0.932689	0.795783	0.81433	0.65444	0.773313	0.867627	0.921324	0.720446	0.565894	0.777692	0.585769	.962*	0.622967	0.606723	0.932342	0.896632	0.867932	0.744299	0.805411	.977*	-0.252819	-0.570354	0.827426
12	BEE3	0.93152	0.943032	0.937015	0.862153	0.865969	0.921969	0.909005	0.827524	0.539847	0.852731	.962*	1	0.906592	0.875582	0.423368	0.635536	0.741504	.999**	.984*	0.635453	0.724256	0.426835	0.716349	0.703364	0.883406	0.504143	0.428085	0.751144	0.354861	0.93724	0.528744	0.475287	0.852594	0.748094	0.755034	0.829269	0.933837	0.888099	-0.486245	-0.733123	0.649571
13	MYB4	0.692029	0.779327	0.77287	.951*	0.658079	0.893518	0.681491	0.558242	0.140799	0.7191	0.777544	0.906592	1	0.920743	0.278858	0.640284	0.495835	0.910913	0.867363	0.431243	0.636501	0.110401	0.692848	0.424765	0.80345	0.166238	0.361788	0.762029	-0.0534203	0.83752	0.511436	0.40628	0.708025	0.487137	0.40818	0.694093	.991**	0.624703	-0.623383	-0.724073	0.371046
14	GRAS	0.722599	0.877755	0.878602	.993**	0.51673	.985*	0.786467	0.712068	0.285261	0.899583	0.833614	0.875582	0.920743	1	-0.0333977	0.316047	0.325133	0.859037	0.779278	0.714562	0.879817	0.412125	0.919014	0.653371	.952*	0.430866	0.696845	.954*	0.152775	0.943294	0.805355	0.730431	0.888996	0.702174	0.451183	0.480144	0.880873	0.712744	-0.26891	-0.432785	0.624445
15	LBD38	0.448132	0.199613	0.181916	-0.00425024	0.789422	0.0406831	0.256366	0.176891	0.293233	-0.0483557	0.327752	0.423368	0.278858	-0.0333977	1	0.890716	0.875093	0.463983	0.579628	-0.248125	-0.280771	-0.199152	-0.323499	-0.0129819	-0.0356951	-0.0686197	-0.588669	-0.27996	0.11903	0.101258	-0.531496	-0.549048	-0.0358302	0.00672802	0.512339	0.857139	0.401683	0.335383	-0.759664	-0.854977	-0.0828601
16	AGL47	0.505742	0.359908	0.342046	0.374754	0.806979	0.332413	0.341692	0.20776	0.0952471	0.13914	0.459747	0.635536	0.640284	0.316047	0.890716	1	0.805021	0.675324	0.745679	-0.171858	-0.0676588	-0.300011	-0.0515089	-0.00870127	0.207662	-0.178322	-0.419888	0.0284612	-0.12876	0.328225	-0.292341	-0.371345	0.140436	0.0394276	0.406284	0.916426	0.724847	0.371761	-0.949466	-.991**	-0.0881365
17	Myb-like	0.820007	0.627045	0.614093	0.30922	.978*	0.436353	0.687252	0.631114	0.660803	0.419979	0.725593	0.741504	0.495835	0.325133	0.875093	0.805021	1	0.761746	0.843148	0.251682	0.195938	0.263403	0.125989	0.46962	0.406599	0.388704	-0.129681	0.145228	0.482717	0.524657	-0.0833779	-0.0839289	0.434417	0.489387	0.851538	.956*	0.604547	0.748728	-0.578178	-0.833937	0.4045
18	NAC2	0.923325	0.92503	0.918067	0.850463	0.881181	0.903986	0.890807	0.803548	0.51991	0.823984	0.949817	.999**	0.910913	0.859037	0.463983	0.675324	0.761746	1	.990**	0.594699	0.687482	0.385741	0.681464	0.670132	0.858323	0.467736	0.380614	0.72038	0.327812	0.917804	0.485835	0.429014	0.823862	0.716283	0.747067	0.853981	0.942419	0.872589	-0.53007	-0.767949	0.613325
19	CsAACT	0.930023	0.890018	0.881149	0.772002	0.937387	0.837052	0.871926	0.784007	0.551074	0.759603	0.932689	.984*	0.867363	0.779278	0.579628	0.745679	0.843148	.990**	1	0.526675	0.5976	0.351199	0.580752	0.635395	0.788512	0.446724	0.270621	0.619828	0.350878	0.864166	0.371247	0.320865	0.762168	0.679081	0.786305	0.916148	0.916705	0.869399	-0.583017	-0.826653	0.573351
20	JAZ4	0.744631	0.854645	0.864133	0.624053	0.377327	0.789584	0.862358	0.909561	0.738388	0.936059	0.795783	0.635453	0.431243	0.714562	-0.248125	-0.171858	0.251682	0.594699	0.526675	1	.952*	0.927189	0.897217	.966*	0.883366	0.916924	0.91701	0.848231	0.730938	0.845815	0.894599	0.929239	0.940013	.966*	0.680869	0.199129	0.403475	0.827788	0.364623	0.0426678	.976*
21	GATA9	0.720387	0.884364	0.892548	0.81807	0.366771	0.910488	0.842269	0.847327	0.541516	.972*	0.81433	0.724256	0.636501	0.879817	-0.280771	-0.0676588	0.195938	0.687482	0.5976	.952*	1	0.769018	.989*	0.877919	.962*	0.756022	0.933199	.969*	0.498585	0.919209	.961*	.951*	.968*	0.897087	0.554486	0.234384	0.587888	0.779623	0.190704	-0.0665722	0.879016
22	WRKY44	0.660229	0.694637	0.704883	0.297768	0.317953	0.529777	0.761481	0.856376	0.872526	0.763398	0.65444	0.426835	0.110401	0.412125	-0.199152	-0.300011	0.263403	0.385741	0.351199	0.927189	0.769018	1	0.6684	0.942897	0.665085	.991**	0.78541	0.58833	0.914509	0.635494	0.702666	0.788158	0.775961	0.918352	0.730063	0.105926	0.109114	0.764409	0.549075	0.19399	.963*
23	NAC3	0.658733	0.850565	0.85848	0.872339	0.313737	0.924575	0.784767	0.773048	0.413274	0.947203	0.773313	0.716349	0.692848	0.919014	-0.323499	-0.0515089	0.125989	0.681464	0.580752	0.897217	.989*	0.6684	1	0.797547	.957*	0.649481	0.922445	.994**	0.362636	0.908232	.970*	0.940323	0.939579	0.824108	0.449888	0.206033	0.631739	0.708625	0.131136	-0.0804849	0.797432
24	ERF1	0.858239	0.894071	0.900084	0.558859	0.560902	0.760996	0.932009	.976*	0.877402	0.917922	0.867627	0.703364	0.424765	0.653371	-0.0129819	-0.00870127	0.46962	0.670132	0.635395	.966*	0.877919	0.942897	0.797547	1	0.852939	.963*	0.784037	0.747717	0.843086	0.847786	0.756883	0.803345	0.927393	.998**	0.844258	0.380928	0.431776	0.924842	0.256431	-0.111417	.997**
25	AGL62	0.840142	.963*	.966*	0.908997	0.576024	.985*	0.915284	0.88244	0.54762	.990*	0.921324	0.883406	0.80345	.952*	-0.0356951	0.207662	0.406599	0.858323	0.788512	0.883366	.962*	0.665085	.957*	0.852939	1	0.685087	0.800249	.961*	0.443802	.991**	0.863671	0.830872	.986*	0.885435	0.64699	0.477854	0.77788	0.861004	-0.0764249	-0.336734	0.832252
26	(ERF12	0.74019	0.744823	0.75283	0.319125	0.436053	0.559252	0.818128	0.901948	0.925571	0.781665	0.720446	0.504143	0.166238	0.430866	-0.0686197	-0.178322	0.388704	0.467736	0.446724	0.916924	0.756022	.991**	0.649481	.963*	0.685087	1	0.728082	0.575097	0.942237	0.673263	0.654217	0.736775	0.795816	0.94169	0.814058	0.230263	0.180525	0.830192	0.448175	0.0737859	.974*
27	WRI4	0.45867	0.667607	0.681469	0.622924	0.0293659	0.712853	0.630153	0.679236	0.428315	0.829621	0.565894	0.428085	0.361788	0.696845	-0.588669	-0.419888	-0.129681	0.380614	0.270621	0.91701	0.933199	0.78541	0.922445	0.784037	0.800249	0.728082	1	0.879007	0.468451	0.716309	.984*	.999**	0.824836	0.785853	0.333181	-0.125007	0.283866	0.558932	0.503326	0.294817	0.81351
28	TCP19	0.656495	0.850989	0.857425	0.92002	0.340408	0.947632	0.771979	0.742012	0.348924	0.935823	0.777692	0.751144	0.762029	.954*	-0.27996	0.0284612	0.145228	0.72038	0.619828	0.848231	.969*	0.58833	.994**	0.747717	.961*	0.575097	0.879007	1	0.278754	0.917931	0.945685	0.900274	0.926292	0.781362	0.419767	0.254407	0.70087	0.691519	0.0311975	-0.157498	0.741324
29	Bhlh121	0.663753	0.575119	0.580326	0.0388228	0.459137	0.310645	0.693617	0.793343	.973*	0.562983	0.585769	0.354861	-0.0534203	0.152775	0.11903	-0.12876	0.482717	0.327812	0.350878	0.730938	0.498585	0.914509	0.362636	0.843086	0.443802	0.942237	0.468451	0.278754	1	0.458876	0.364894	0.474764	0.583964	0.808465	0.840081	0.258913	-0.00298584	0.744094	0.431886	0.0577304	0.851054
30	ERF118	0.897886	.986*	.987*	0.903949	0.681511	.986*	0.946479	0.903038	0.585959	.979*	.962*	0.93724	0.83752	0.943294	0.101258	0.328225	0.524657	0.917804	0.864166	0.845815	0.919209	0.635494	0.908232	0.847786	.991**	0.673263	0.716309	0.917931	0.458876	1	0.787124	0.752201	.977*	0.88278	0.714644	0.59288	0.828913	0.903317	-0.179423	-0.451845	0.817661
31	MYB3	0.500112	0.72198	0.733892	0.747842	0.0973466	0.804195	0.661181	0.681093	0.359267	0.869288	0.622967	0.528744	0.511436	0.805355	-0.531496	-0.292341	-0.0833779	0.485835	0.371247	0.894599	.961*	0.702666	.970*	0.756883	0.863671	0.654217	.984*	0.945685	0.364894	0.787124	1	.989*	0.861294	0.771235	0.320506	-0.0299954	0.431079	0.579683	0.351845	0.164132	0.776089
32	NAC45	0.500205	0.704758	0.717899	0.657907	0.0784933	0.748338	0.665921	0.708673	0.446645	0.85736	0.606723	0.475287	0.40628	0.730431	-0.549048	-0.371345	-0.0839289	0.429014	0.320865	0.929239	.951*	0.788158	0.940323	0.803345	0.830872	0.736775	.999**	0.900274	0.474764	0.752201	.989*	1	0.852631	0.807851	0.366997	-0.0735764	0.331806	0.595136	0.460648	0.243882	0.828871
33	NAC4	0.870503	.972*	.976*	0.827797	0.585152	0.946003	0.948843	0.939844	0.668087	1.000**	0.932342	0.852594	0.708025	0.888996	-0.0358302	0.140436	0.434417	0.823862	0.762168	0.940013	.968*	0.775961	0.939579	0.927393	.986*	0.795816	0.824836	0.926292	0.583964	.977*	0.861294	0.852631	1	0.949759	0.727389	0.457463	0.69118	0.907223	0.0311571	-0.271102	0.912011
34	ADH8	0.880575	0.922601	0.92794	0.61333	0.590327	0.80363	.951*	.985*	0.856307	0.941526	0.896632	0.748094	0.487137	0.702174	0.00672802	0.0394276	0.489387	0.716283	0.679081	.966*	0.897087	0.918352	0.824108	.998**	0.885435	0.94169	0.785853	0.781362	0.808465	0.88278	0.771235	0.807851	0.949759	1	0.844711	0.41943	0.49287	0.939819	0.200432	-0.161903	.990**
35	CsDXS	0.938499	0.819756	0.816148	0.377616	0.864564	0.594238	0.899248	0.911432	0.942996	0.71026	0.867932	0.755034	0.40818	0.451183	0.512339	0.406284	0.851538	0.747067	0.786305	0.680869	0.554486	0.730063	0.449888	0.844258	0.64699	0.814058	0.333181	0.419767	0.840081	0.714644	0.320506	0.366997	0.727389	0.844711	1	0.734225	0.48475	0.944744	-0.109861	-0.484096	0.809358
36	HAM2	0.799434	0.654637	0.640181	0.492477	.976*	0.549529	0.667832	0.570186	0.473085	0.450215	0.744299	0.829269	0.694093	0.480144	0.857139	0.916426	.956*	0.853981	0.916148	0.199129	0.234384	0.105926	0.206033	0.380928	0.477854	0.230263	-0.125007	0.254407	0.258913	0.59288	-0.0299954	-0.0735764	0.457463	0.41943	0.734225	1	0.784474	0.703541	-0.755458	-0.949224	0.30681
37	ARF2	0.741979	0.789956	0.78163	0.909889	0.747658	0.86969	0.707712	0.582688	0.204673	0.699445	0.805411	0.933837	.991**	0.880873	0.401683	0.724847	0.604547	0.942419	0.916705	0.403475	0.587888	0.109114	0.631739	0.431776	0.77788	0.180525	0.283866	0.70087	-0.00298584	0.828913	0.431079	0.331806	0.69118	0.49287	0.48475	0.784474	1	0.665426	-0.68165	-0.802571	0.371508
38	CsGES2	.989*	.961*	.960*	0.64628	0.830364	0.821499	.993**	.985*	0.859923	0.897437	.977*	0.888099	0.624703	0.712744	0.335383	0.371761	0.748728	0.872589	0.869399	0.827788	0.779623	0.764409	0.708625	0.924842	0.861004	0.830192	0.558932	0.691519	0.744094	0.903317	0.579683	0.595136	0.907223	0.939819	0.944744	0.703541	0.665426	1	-0.118788	-0.478629	0.891771
39	DWA2	-0.265169	-0.168197	-0.150527	-0.357971	-0.594132	-0.232309	-0.110592	0.0442086	0.217574	0.0252063	-0.252819	-0.486245	-0.623383	-0.26891	-0.759664	-0.949466	-0.578178	-0.53007	-0.583017	0.364623	0.190704	0.549075	0.131136	0.256431	-0.0764249	0.448175	0.503326	0.0311975	0.431886	-0.179423	0.351845	0.460648	0.0311571	0.200432	-0.109861	-0.755458	-0.68165	-0.118788	1	0.922555	0.331257
40	WRKY40	-0.604454	-0.479607	-0.462841	-0.482775	-0.858232	-0.454068	-0.456502	-0.323707	-0.171904	-0.270176	-0.570354	-0.733123	-0.724073	-0.432785	-0.854977	-.991**	-0.833937	-0.767949	-0.826653	0.0426678	-0.0665722	0.19399	-0.0804849	-0.111417	-0.336734	0.0737859	0.294817	-0.157498	0.0577304	-0.451845	0.164132	0.243882	-0.271102	-0.161903	-0.484096	-0.949224	-0.802571	-0.478629	0.922555	1	-0.0321234
41	CsSPL2	0.814748	0.861541	0.868942	0.525534	0.494914	0.730603	0.901083	.956*	0.867332	0.902632	0.827426	0.649571	0.371046	0.624445	-0.0828601	-0.0881365	0.4045	0.613325	0.573351	.976*	0.879016	.963*	0.797432	.997**	0.832252	.974*	0.81351	0.741324	0.851054	0.817661	0.776089	0.828871	0.912011	.990**	0.809358	0.30681	0.371508	0.891771	0.331257	-0.0321234	1
		HMGCR	GATA6	CBF4	MYB1	ERF2	HD2	GES1	NLP6	bHLH79	MVK	HD-ZIP1	BEE3	MYB4	GRAS	LBD38	AGL47	MYB-like	NAC2	AACT	JAZ4	GATA9	WRKY44	NAC3	ERF1	AGL62	ERF12	WRI4	TCP19	bHLH121	ERF118	MYB3	NAC45	NAC4	ADH8	DXS	HAM2	ARF2	GES2	DWA2	WRKY40	SPL2
	HMGCR	1	0.955	0.951	0.670946	0.898847	0.82448	0.979	0.948869	0.808065	0.861547	0.984	0.93152	0.692029	0.722599	0.448132	0.505742	0.820007	0.923325	0.930023	0.744631	0.720387	0.660229	0.658733	0.858239	0.840142	0.74019	0.45867	0.656495	0.663753	0.897886	0.500112	0.500205	0.870503	0.880575	0.938499	0.799434	0.741979	0.989	-0.265169	-0.604454	0.814748
	GATA6	0.955	1	1	0.827841	0.758596	0.946537	0.986	0.954	0.702426	0.969	0.991	0.943032	0.779327	0.877755	0.199613	0.359908	0.627045	0.92503	0.890018	0.854645	0.884364	0.694637	0.850565	0.894071	0.963	0.744823	0.667607	0.850989	0.575119	0.986	0.72198	0.704758	0.972	0.922601	0.819756	0.654637	0.789956	0.961	-0.168197	-0.479607	0.861541
	CBF4	0.951	1	1	0.82729	0.746883	0.947213	0.986	0.956	0.704057	0.973	0.989	0.937015	0.77287	0.878602	0.181916	0.342046	0.614093	0.918067	0.881149	0.864133	0.892548	0.704883	0.85848	0.900084	0.966	0.75283	0.681469	0.857425	0.580326	0.987	0.733892	0.717899	0.976	0.92794	0.816148	0.640181	0.78163	0.96	-0.150527	-0.462841	0.868942
	MYB1	0.670946	0.827841	0.82729	1	0.502295	0.962	0.723561	0.632663	0.183926	0.840505	0.787494	0.862153	0.951	0.993	-0.00425024	0.374754	0.30922	0.850463	0.772002	0.624053	0.81807	0.297768	0.872339	0.558859	0.908997	0.319125	0.622924	0.92002	0.0388228	0.903949	0.747842	0.657907	0.827797	0.61333	0.377616	0.492477	0.909889	0.64628	-0.357971	-0.482775	0.525534
	ERF2	0.898847	0.758596	0.746883	0.502295	1	0.612545	0.791424	0.722112	0.65155	0.574651	0.83856	0.865969	0.658079	0.51673	0.789422	0.806979	0.978	0.881181	0.937387	0.377327	0.366771	0.317953	0.313737	0.560902	0.576024	0.436053	0.0293659	0.340408	0.459137	0.681511	0.0973466	0.0784933	0.585152	0.590327	0.864564	0.976	0.747658	0.830364	-0.594132	-0.858232	0.494914
	HD2	0.82448	0.946537	0.947213	0.962	0.612545	1	0.880298	0.82	0.443398	0.952	0.912635	0.921969	0.893518	0.985	0.0406831	0.332413	0.436353	0.903986	0.837052	0.789584	0.910488	0.529777	0.924575	0.760996	0.985	0.559252	0.712853	0.947632	0.310645	0.986	0.804195	0.748338	0.946003	0.80363	0.594238	0.549529	0.86969	0.821499	-0.232309	-0.454068	0.730603
	GES1	0.979	0.986	0.986	0.723561	0.791424	0.880298	1	0.986	0.809311	0.941915	0.988	0.909005	0.681491	0.786467	0.256366	0.341692	0.687252	0.890807	0.871926	0.862358	0.842269	0.761481	0.784767	0.932009	0.915284	0.818128	0.630153	0.771979	0.693617	0.946479	0.661181	0.665921	0.948843	0.951	0.899248	0.667832	0.707712	0.993	-0.110592	-0.456502	0.901083
	NLP6	0.948869	0.954	0.956	0.632663	0.722112	0.82	0.986	1	0.875728	0.930468	0.949276	0.827524	0.558242	0.712068	0.176891	0.20776	0.631114	0.803548	0.784007	0.909561	0.847327	0.856376	0.773048	0.976	0.88244	0.901948	0.679236	0.742012	0.793343	0.903038	0.681093	0.708673	0.939844	0.985	0.911432	0.570186	0.582688	0.985	0.0442086	-0.323707	0.956
	bHLH79	0.808065	0.702426	0.704057	0.183926	0.65155	0.443398	0.809311	0.875728	1	0.647861	0.729758	0.539847	0.140799	0.285261	0.293233	0.0952471	0.660803	0.51991	0.551074	0.738388	0.541516	0.872526	0.413274	0.877402	0.54762	0.925571	0.428315	0.348924	0.973	0.585959	0.359267	0.446645	0.668087	0.856307	0.942996	0.473085	0.204673	0.859923	0.217574	-0.171904	0.867332
	MVK	0.861547	0.969	0.973	0.840505	0.574651	0.952	0.941915	0.930468	0.647861	1	0.927747	0.852731	0.7191	0.899583	-0.0483557	0.13914	0.419979	0.823984	0.759603	0.936059	0.972	0.763398	0.947203	0.917922	0.99	0.781665	0.829621	0.935823	0.562983	0.979	0.869288	0.85736	1	0.941526	0.71026	0.450215	0.699445	0.897437	0.0252063	-0.270176	0.902632
	HD-ZIP1	0.984	0.991	0.989	0.787494	0.83856	0.912635	0.988	0.949276	0.729758	0.927747	1	0.962	0.777544	0.833614	0.327752	0.459747	0.725593	0.949817	0.932689	0.795783	0.81433	0.65444	0.773313	0.867627	0.921324	0.720446	0.565894	0.777692	0.585769	0.962	0.622967	0.606723	0.932342	0.896632	0.867932	0.744299	0.805411	0.977	-0.252819	-0.570354	0.827426
	BEE3	0.93152	0.943032	0.937015	0.862153	0.865969	0.921969	0.909005	0.827524	0.539847	0.852731	0.962	1	0.906592	0.875582	0.423368	0.635536	0.741504	0.999	0.984	0.635453	0.724256	0.426835	0.716349	0.703364	0.883406	0.504143	0.428085	0.751144	0.354861	0.93724	0.528744	0.475287	0.852594	0.748094	0.755034	0.829269	0.933837	0.888099	-0.486245	-0.733123	0.649571
	MYB4	0.692029	0.779327	0.77287	0.951	0.658079	0.893518	0.681491	0.558242	0.140799	0.7191	0.777544	0.906592	1	0.920743	0.278858	0.640284	0.495835	0.910913	0.867363	0.431243	0.636501	0.110401	0.692848	0.424765	0.80345	0.166238	0.361788	0.762029	-0.0534203	0.83752	0.511436	0.40628	0.708025	0.487137	0.40818	0.694093	0.991	0.624703	-0.623383	-0.724073	0.371046
	GRAS	0.722599	0.877755	0.878602	0.993	0.51673	0.985	0.786467	0.712068	0.285261	0.899583	0.833614	0.875582	0.920743	1	-0.0333977	0.316047	0.325133	0.859037	0.779278	0.714562	0.879817	0.412125	0.919014	0.653371	0.952	0.430866	0.696845	0.954	0.152775	0.943294	0.805355	0.730431	0.888996	0.702174	0.451183	0.480144	0.880873	0.712744	-0.26891	-0.432785	0.624445
	LBD38	0.448132	0.199613	0.181916	-0.00425024	0.789422	0.0406831	0.256366	0.176891	0.293233	-0.0483557	0.327752	0.423368	0.278858	-0.0333977	1	0.890716	0.875093	0.463983	0.579628	-0.248125	-0.280771	-0.199152	-0.323499	-0.0129819	-0.0356951	-0.0686197	-0.588669	-0.27996	0.11903	0.101258	-0.531496	-0.549048	-0.0358302	0.00672802	0.512339	0.857139	0.401683	0.335383	-0.759664	-0.854977	-0.0828601
	AGL47	0.505742	0.359908	0.342046	0.374754	0.806979	0.332413	0.341692	0.20776	0.0952471	0.13914	0.459747	0.635536	0.640284	0.316047	0.890716	1	0.805021	0.675324	0.745679	-0.171858	-0.0676588	-0.300011	-0.0515089	-0.00870127	0.207662	-0.178322	-0.419888	0.0284612	-0.12876	0.328225	-0.292341	-0.371345	0.140436	0.0394276	0.406284	0.916426	0.724847	0.371761	-0.949466	-0.991	-0.0881365
	MYB-like	0.820007	0.627045	0.614093	0.30922	0.978	0.436353	0.687252	0.631114	0.660803	0.419979	0.725593	0.741504	0.495835	0.325133	0.875093	0.805021	1	0.761746	0.843148	0.251682	0.195938	0.263403	0.125989	0.46962	0.406599	0.388704	-0.129681	0.145228	0.482717	0.524657	-0.0833779	-0.0839289	0.434417	0.489387	0.851538	0.956	0.604547	0.748728	-0.578178	-0.833937	0.4045
	NAC2	0.923325	0.92503	0.918067	0.850463	0.881181	0.903986	0.890807	0.803548	0.51991	0.823984	0.949817	0.999	0.910913	0.859037	0.463983	0.675324	0.761746	1	0.99	0.594699	0.687482	0.385741	0.681464	0.670132	0.858323	0.467736	0.380614	0.72038	0.327812	0.917804	0.485835	0.429014	0.823862	0.716283	0.747067	0.853981	0.942419	0.872589	-0.53007	-0.767949	0.613325
	AACT	0.930023	0.890018	0.881149	0.772002	0.937387	0.837052	0.871926	0.784007	0.551074	0.759603	0.932689	0.984	0.867363	0.779278	0.579628	0.745679	0.843148	0.99	1	0.526675	0.5976	0.351199	0.580752	0.635395	0.788512	0.446724	0.270621	0.619828	0.350878	0.864166	0.371247	0.320865	0.762168	0.679081	0.786305	0.916148	0.916705	0.869399	-0.583017	-0.826653	0.573351
	JAZ4	0.744631	0.854645	0.864133	0.624053	0.377327	0.789584	0.862358	0.909561	0.738388	0.936059	0.795783	0.635453	0.431243	0.714562	-0.248125	-0.171858	0.251682	0.594699	0.526675	1	0.952	0.927189	0.897217	0.966	0.883366	0.916924	0.91701	0.848231	0.730938	0.845815	0.894599	0.929239	0.940013	0.966	0.680869	0.199129	0.403475	0.827788	0.364623	0.0426678	0.976
	GATA9	0.720387	0.884364	0.892548	0.81807	0.366771	0.910488	0.842269	0.847327	0.541516	0.972	0.81433	0.724256	0.636501	0.879817	-0.280771	-0.0676588	0.195938	0.687482	0.5976	0.952	1	0.769018	0.989	0.877919	0.962	0.756022	0.933199	0.969	0.498585	0.919209	0.961	0.951	0.968	0.897087	0.554486	0.234384	0.587888	0.779623	0.190704	-0.0665722	0.879016
	WRKY44	0.660229	0.694637	0.704883	0.297768	0.317953	0.529777	0.761481	0.856376	0.872526	0.763398	0.65444	0.426835	0.110401	0.412125	-0.199152	-0.300011	0.263403	0.385741	0.351199	0.927189	0.769018	1	0.6684	0.942897	0.665085	0.991	0.78541	0.58833	0.914509	0.635494	0.702666	0.788158	0.775961	0.918352	0.730063	0.105926	0.109114	0.764409	0.549075	0.19399	0.963
	NAC3	0.658733	0.850565	0.85848	0.872339	0.313737	0.924575	0.784767	0.773048	0.413274	0.947203	0.773313	0.716349	0.692848	0.919014	-0.323499	-0.0515089	0.125989	0.681464	0.580752	0.897217	.989*	0.6684	1	0.797547	0.957	0.649481	0.922445	0.994	0.362636	0.908232	0.97	0.940323	0.939579	0.824108	0.449888	0.206033	0.631739	0.708625	0.131136	-0.0804849	0.797432
	ERF1	0.858239	0.894071	0.900084	0.558859	0.560902	0.760996	0.932009	0.976	0.877402	0.917922	0.867627	0.703364	0.424765	0.653371	-0.0129819	-0.00870127	0.46962	0.670132	0.635395	0.966	0.877919	0.942897	0.797547	1	0.852939	0.963	0.784037	0.747717	0.843086	0.847786	0.756883	0.803345	0.927393	0.998	0.844258	0.380928	0.431776	0.924842	0.256431	-0.111417	.997**
	AGL62	0.840142	0.963	0.966	0.908997	0.576024	0.985	0.915284	0.88244	0.54762	0.99	0.921324	0.883406	0.80345	0.952	-0.0356951	0.207662	0.406599	0.858323	0.788512	0.883366	0.962	0.665085	0.957	0.852939	1	0.685087	0.800249	0.961	0.443802	0.991	0.863671	0.830872	0.986	0.885435	0.64699	0.477854	0.77788	0.861004	-0.0764249	-0.336734	0.832252
	ERF12	0.74019	0.744823	0.75283	0.319125	0.436053	0.559252	0.818128	0.901948	0.925571	0.781665	0.720446	0.504143	0.166238	0.430866	-0.0686197	-0.178322	0.388704	0.467736	0.446724	0.916924	0.756022	0.991	0.649481	.963*	0.685087	1	0.728082	0.575097	0.942237	0.673263	0.654217	0.736775	0.795816	0.94169	0.814058	0.230263	0.180525	0.830192	0.448175	0.0737859	0.974
	WRI4	0.45867	0.667607	0.681469	0.622924	0.0293659	0.712853	0.630153	0.679236	0.428315	0.829621	0.565894	0.428085	0.361788	0.696845	-0.588669	-0.419888	-0.129681	0.380614	0.270621	0.91701	0.933199	0.78541	0.922445	0.784037	0.800249	0.728082	1	0.879007	0.468451	0.716309	0.984	0.999	0.824836	0.785853	0.333181	-0.125007	0.283866	0.558932	0.503326	0.294817	0.81351
	TCP19	0.656495	0.850989	0.857425	0.92002	0.340408	0.947632	0.771979	0.742012	0.348924	0.935823	0.777692	0.751144	0.762029	0.954	-0.27996	0.0284612	0.145228	0.72038	0.619828	0.848231	0.969	0.58833	0.994	0.747717	0.961	0.575097	0.879007	1	0.278754	0.917931	0.945685	0.900274	0.926292	0.781362	0.419767	0.254407	0.70087	0.691519	0.0311975	-0.157498	0.741324
	bHLH121	0.663753	0.575119	0.580326	0.0388228	0.459137	0.310645	0.693617	0.793343	0.973	0.562983	0.585769	0.354861	-0.0534203	0.152775	0.11903	-0.12876	0.482717	0.327812	0.350878	0.730938	0.498585	0.914509	0.362636	0.843086	0.443802	0.942237	0.468451	0.278754	1	0.458876	0.364894	0.474764	0.583964	0.808465	0.840081	0.258913	-0.00298584	0.744094	0.431886	0.0577304	0.851054
	ERF118	0.897886	0.986	0.987	0.903949	0.681511	0.986	0.946479	0.903038	0.585959	0.979	0.962	0.93724	0.83752	0.943294	0.101258	0.328225	0.524657	0.917804	0.864166	0.845815	0.919209	0.635494	0.908232	0.847786	0.991	0.673263	0.716309	0.917931	0.458876	1	0.787124	0.752201	0.977	0.88278	0.714644	0.59288	0.828913	0.903317	-0.179423	-0.451845	0.817661
	MYB3	0.500112	0.72198	0.733892	0.747842	0.0973466	0.804195	0.661181	0.681093	0.359267	0.869288	0.622967	0.528744	0.511436	0.805355	-0.531496	-0.292341	-0.0833779	0.485835	0.371247	0.894599	0.961	0.702666	0.97	0.756883	0.863671	0.654217	0.984	0.945685	0.364894	0.787124	1	0.989	0.861294	0.771235	0.320506	-0.0299954	0.431079	0.579683	0.351845	0.164132	0.776089
	NAC45	0.500205	0.704758	0.717899	0.657907	0.0784933	0.748338	0.665921	0.708673	0.446645	0.85736	0.606723	0.475287	0.40628	0.730431	-0.549048	-0.371345	-0.0839289	0.429014	0.320865	0.929239	0.951	0.788158	0.940323	0.803345	0.830872	0.736775	0.999	0.900274	0.474764	0.752201	0.989	1	0.852631	0.807851	0.366997	-0.0735764	0.331806	0.595136	0.460648	0.243882	0.828871
	NAC4	0.870503	0.972	0.976	0.827797	0.585152	0.946003	0.948843	0.939844	0.668087	1	0.932342	0.852594	0.708025	0.888996	-0.0358302	0.140436	0.434417	0.823862	0.762168	0.940013	0.968	0.775961	0.939579	0.927393	0.986	0.795816	0.824836	0.926292	0.583964	0.977	0.861294	0.852631	1	0.949759	0.727389	0.457463	0.69118	0.907223	0.0311571	-0.271102	0.912011
	ADH8	0.880575	0.922601	0.92794	0.61333	0.590327	0.80363	0.951	0.985	0.856307	0.941526	0.896632	0.748094	0.487137	0.702174	0.00672802	0.0394276	0.489387	0.716283	0.679081	0.966	0.897087	0.918352	0.824108	0.998	0.885435	0.94169	0.785853	0.781362	0.808465	0.88278	0.771235	0.807851	0.949759	1	0.844711	0.41943	0.49287	0.939819	0.200432	-0.161903	0.99
	DXS	0.938499	0.819756	0.816148	0.377616	0.864564	0.594238	0.899248	0.911432	0.942996	0.71026	0.867932	0.755034	0.40818	0.451183	0.512339	0.406284	0.851538	0.747067	0.786305	0.680869	0.554486	0.730063	0.449888	0.844258	0.64699	0.814058	0.333181	0.419767	0.840081	0.714644	0.320506	0.366997	0.727389	0.844711	1	0.734225	0.48475	0.944744	-0.109861	-0.484096	0.809358
	HAM2	0.799434	0.654637	0.640181	0.492477	0.976	0.549529	0.667832	0.570186	0.473085	0.450215	0.744299	0.829269	0.694093	0.480144	0.857139	0.916426	0.956	0.853981	0.916148	0.199129	0.234384	0.105926	0.206033	0.380928	0.477854	0.230263	-0.125007	0.254407	0.258913	0.59288	-0.0299954	-0.0735764	0.457463	0.41943	0.734225	1	0.784474	0.703541	-0.755458	-0.949224	0.30681
	ARF2	0.741979	0.789956	0.78163	0.909889	0.747658	0.86969	0.707712	0.582688	0.204673	0.699445	0.805411	0.933837	0.991	0.880873	0.401683	0.724847	0.604547	0.942419	0.916705	0.403475	0.587888	0.109114	0.631739	0.431776	0.77788	0.180525	0.283866	0.70087	-0.00298584	0.828913	0.431079	0.331806	0.69118	0.49287	0.48475	0.784474	1	0.665426	-0.68165	-0.802571	0.371508
	GES2	0.989	0.961	0.96	0.64628	0.830364	0.821499	0.993	0.985	0.859923	0.897437	0.977	0.888099	0.624703	0.712744	0.335383	0.371761	0.748728	0.872589	0.869399	0.827788	0.779623	0.764409	0.708625	0.924842	0.861004	0.830192	0.558932	0.691519	0.744094	0.903317	0.579683	0.595136	0.907223	0.939819	0.944744	0.703541	0.665426	1	-0.118788	-0.478629	0.891771
	DWA2	-0.265169	-0.168197	-0.150527	-0.357971	-0.594132	-0.232309	-0.110592	0.0442086	0.217574	0.0252063	-0.252819	-0.486245	-0.623383	-0.26891	-0.759664	-0.949466	-0.578178	-0.53007	-0.583017	0.364623	0.190704	0.549075	0.131136	0.256431	-0.0764249	0.448175	0.503326	0.0311975	0.431886	-0.179423	0.351845	0.460648	0.0311571	0.200432	-0.109861	-0.755458	-0.68165	-0.118788	1	0.922555	0.331257
	WRKY40	-0.604454	-0.479607	-0.462841	-0.482775	-0.858232	-0.454068	-0.456502	-0.323707	-0.171904	-0.270176	-0.570354	-0.733123	-0.724073	-0.432785	-0.854977	-0.991	-0.833937	-0.767949	-0.826653	0.0426678	-0.0665722	0.19399	-0.0804849	-0.111417	-0.336734	0.0737859	0.294817	-0.157498	0.0577304	-0.451845	0.164132	0.243882	-0.271102	-0.161903	-0.484096	-0.949224	-0.802571	-0.478629	0.922555	1	-0.0321234
	SPL2	0.814748	0.861541	0.868942	0.525534	0.494914	0.730603	0.901083	0.956	0.867332	0.902632	0.827426	0.649571	0.371046	0.624445	-0.0828601	-0.0881365	0.4045	0.613325	0.573351	0.976	0.879016	0.963	0.797432	0.997	0.832252	0.974	0.81351	0.741324	0.851054	0.817661	0.776089	0.828871	0.912011	0.99	0.809358	0.30681	0.371508	0.891771	0.331257	-0.0321234	1

## Sheet: 相关性附加文件
Gene ID		HMGCR	GATA6	CBF4	MYB1	ERF2	HD2	GES1	NLP6	bHLH79	MVK	HD-ZIP1	BEE3	MYB4	GRAS	LBD38	AGL47	MYB-like	NAC2	AACT	JAZ4	GATA9	WRKY44	NAC3	ERF1	AGL62	ERF12	WRI4	TCP19	bHLH121	ERF118	MYB3	NAC45	NAC4	ADH8	DXS	HAM2	ARF2	GES2	DWA2	WRKY40	SPL2
TEA021767.1	HMGCR	1	0.955	0.951	0.670946	0.898847	0.82448	0.979	0.948869	0.808065	0.861547	0.984	0.93152	0.692029	0.722599	0.448132	0.505742	0.820007	0.923325	0.930023	0.744631	0.720387	0.660229	0.658733	0.858239	0.840142	0.74019	0.45867	0.656495	0.663753	0.897886	0.500112	0.500205	0.870503	0.880575	0.938499	0.799434	0.741979	0.989	-0.265169	-0.604454	0.814748
TEA002380.1	GATA6	0.955	1	1	0.827841	0.758596	0.946537	0.986	0.954	0.702426	0.969	0.991	0.943032	0.779327	0.877755	0.199613	0.359908	0.627045	0.92503	0.890018	0.854645	0.884364	0.694637	0.850565	0.894071	0.963	0.744823	0.667607	0.850989	0.575119	0.986	0.72198	0.704758	0.972	0.922601	0.819756	0.654637	0.789956	0.961	-0.168197	-0.479607	0.861541
TEA010420.1	CBF4	0.951	1	1	0.82729	0.746883	0.947213	0.986	0.956	0.704057	0.973	0.989	0.937015	0.77287	0.878602	0.181916	0.342046	0.614093	0.918067	0.881149	0.864133	0.892548	0.704883	0.85848	0.900084	0.966	0.75283	0.681469	0.857425	0.580326	0.987	0.733892	0.717899	0.976	0.92794	0.816148	0.640181	0.78163	0.96	-0.150527	-0.462841	0.868942
TEA018834.1	MYB1	0.670946	0.827841	0.82729	1	0.502295	0.962	0.723561	0.632663	0.183926	0.840505	0.787494	0.862153	0.951	0.993	-0.00425024	0.374754	0.30922	0.850463	0.772002	0.624053	0.81807	0.297768	0.872339	0.558859	0.908997	0.319125	0.622924	0.92002	0.0388228	0.903949	0.747842	0.657907	0.827797	0.61333	0.377616	0.492477	0.909889	0.64628	-0.357971	-0.482775	0.525534
TEA021127.1	ERF2	0.898847	0.758596	0.746883	0.502295	1	0.612545	0.791424	0.722112	0.65155	0.574651	0.83856	0.865969	0.658079	0.51673	0.789422	0.806979	0.978	0.881181	0.937387	0.377327	0.366771	0.317953	0.313737	0.560902	0.576024	0.436053	0.0293659	0.340408	0.459137	0.681511	0.0973466	0.0784933	0.585152	0.590327	0.864564	0.976	0.747658	0.830364	-0.594132	-0.858232	0.494914
TEA033281.1	HD2	0.82448	0.946537	0.947213	0.962	0.612545	1	0.880298	0.82	0.443398	0.952	0.912635	0.921969	0.893518	0.985	0.0406831	0.332413	0.436353	0.903986	0.837052	0.789584	0.910488	0.529777	0.924575	0.760996	0.985	0.559252	0.712853	0.947632	0.310645	0.986	0.804195	0.748338	0.946003	0.80363	0.594238	0.549529	0.86969	0.821499	-0.232309	-0.454068	0.730603
TEA031969.1	GES1	0.979	0.986	0.986	0.723561	0.791424	0.880298	1	0.986	0.809311	0.941915	0.988	0.909005	0.681491	0.786467	0.256366	0.341692	0.687252	0.890807	0.871926	0.862358	0.842269	0.761481	0.784767	0.932009	0.915284	0.818128	0.630153	0.771979	0.693617	0.946479	0.661181	0.665921	0.948843	0.951	0.899248	0.667832	0.707712	0.993	-0.110592	-0.456502	0.901083
TEA012699.1	NLP6	0.948869	0.954	0.956	0.632663	0.722112	0.82	0.986	1	0.875728	0.930468	0.949276	0.827524	0.558242	0.712068	0.176891	0.20776	0.631114	0.803548	0.784007	0.909561	0.847327	0.856376	0.773048	0.976	0.88244	0.901948	0.679236	0.742012	0.793343	0.903038	0.681093	0.708673	0.939844	0.985	0.911432	0.570186	0.582688	0.985	0.0442086	-0.323707	0.956
TEA028200.1	bHLH79	0.808065	0.702426	0.704057	0.183926	0.65155	0.443398	0.809311	0.875728	1	0.647861	0.729758	0.539847	0.140799	0.285261	0.293233	0.0952471	0.660803	0.51991	0.551074	0.738388	0.541516	0.872526	0.413274	0.877402	0.54762	0.925571	0.428315	0.348924	0.973	0.585959	0.359267	0.446645	0.668087	0.856307	0.942996	0.473085	0.204673	0.859923	0.217574	-0.171904	0.867332
TEA030674.1	MVK	0.861547	0.969	0.973	0.840505	0.574651	0.952	0.941915	0.930468	0.647861	1	0.927747	0.852731	0.7191	0.899583	-0.0483557	0.13914	0.419979	0.823984	0.759603	0.936059	0.972	0.763398	0.947203	0.917922	0.99	0.781665	0.829621	0.935823	0.562983	0.979	0.869288	0.85736	1	0.941526	0.71026	0.450215	0.699445	0.897437	0.0252063	-0.270176	0.902632
TEA000062.1	HD-ZIP1	0.984	0.991	0.989	0.787494	0.83856	0.912635	0.988	0.949276	0.729758	0.927747	1	0.962	0.777544	0.833614	0.327752	0.459747	0.725593	0.949817	0.932689	0.795783	0.81433	0.65444	0.773313	0.867627	0.921324	0.720446	0.565894	0.777692	0.585769	0.962	0.622967	0.606723	0.932342	0.896632	0.867932	0.744299	0.805411	0.977	-0.252819	-0.570354	0.827426
TEA013107.1	BEE3	0.93152	0.943032	0.937015	0.862153	0.865969	0.921969	0.909005	0.827524	0.539847	0.852731	0.962	1	0.906592	0.875582	0.423368	0.635536	0.741504	0.999	0.984	0.635453	0.724256	0.426835	0.716349	0.703364	0.883406	0.504143	0.428085	0.751144	0.354861	0.93724	0.528744	0.475287	0.852594	0.748094	0.755034	0.829269	0.933837	0.888099	-0.486245	-0.733123	0.649571
TEA014308.1	MYB4	0.692029	0.779327	0.77287	0.951	0.658079	0.893518	0.681491	0.558242	0.140799	0.7191	0.777544	0.906592	1	0.920743	0.278858	0.640284	0.495835	0.910913	0.867363	0.431243	0.636501	0.110401	0.692848	0.424765	0.80345	0.166238	0.361788	0.762029	-0.0534203	0.83752	0.511436	0.40628	0.708025	0.487137	0.40818	0.694093	0.991	0.624703	-0.623383	-0.724073	0.371046
TEA024437.1	GRAS	0.722599	0.877755	0.878602	0.993	0.51673	0.985	0.786467	0.712068	0.285261	0.899583	0.833614	0.875582	0.920743	1	-0.0333977	0.316047	0.325133	0.859037	0.779278	0.714562	0.879817	0.412125	0.919014	0.653371	0.952	0.430866	0.696845	0.954	0.152775	0.943294	0.805355	0.730431	0.888996	0.702174	0.451183	0.480144	0.880873	0.712744	-0.26891	-0.432785	0.624445
TEA029036.1	LBD38	0.448132	0.199613	0.181916	-0.00425024	0.789422	0.0406831	0.256366	0.176891	0.293233	-0.0483557	0.327752	0.423368	0.278858	-0.0333977	1	0.890716	0.875093	0.463983	0.579628	-0.248125	-0.280771	-0.199152	-0.323499	-0.0129819	-0.0356951	-0.0686197	-0.588669	-0.27996	0.11903	0.101258	-0.531496	-0.549048	-0.0358302	0.00672802	0.512339	0.857139	0.401683	0.335383	-0.759664	-0.854977	-0.0828601
TEA030609.1	AGL47	0.505742	0.359908	0.342046	0.374754	0.806979	0.332413	0.341692	0.20776	0.0952471	0.13914	0.459747	0.635536	0.640284	0.316047	0.890716	1	0.805021	0.675324	0.745679	-0.171858	-0.0676588	-0.300011	-0.0515089	-0.00870127	0.207662	-0.178322	-0.419888	0.0284612	-0.12876	0.328225	-0.292341	-0.371345	0.140436	0.0394276	0.406284	0.916426	0.724847	0.371761	-0.949466	-0.991	-0.0881365
TEA031729.1	MYB-like	0.820007	0.627045	0.614093	0.30922	0.978	0.436353	0.687252	0.631114	0.660803	0.419979	0.725593	0.741504	0.495835	0.325133	0.875093	0.805021	1	0.761746	0.843148	0.251682	0.195938	0.263403	0.125989	0.46962	0.406599	0.388704	-0.129681	0.145228	0.482717	0.524657	-0.0833779	-0.0839289	0.434417	0.489387	0.851538	0.956	0.604547	0.748728	-0.578178	-0.833937	0.4045
TEA033677.1	NAC2	0.923325	0.92503	0.918067	0.850463	0.881181	0.903986	0.890807	0.803548	0.51991	0.823984	0.949817	0.999	0.910913	0.859037	0.463983	0.675324	0.761746	1	0.99	0.594699	0.687482	0.385741	0.681464	0.670132	0.858323	0.467736	0.380614	0.72038	0.327812	0.917804	0.485835	0.429014	0.823862	0.716283	0.747067	0.853981	0.942419	0.872589	-0.53007	-0.767949	0.613325
Novel10673	AACT	0.930023	0.890018	0.881149	0.772002	0.937387	0.837052	0.871926	0.784007	0.551074	0.759603	0.932689	0.984	0.867363	0.779278	0.579628	0.745679	0.843148	0.99	1	0.526675	0.5976	0.351199	0.580752	0.635395	0.788512	0.446724	0.270621	0.619828	0.350878	0.864166	0.371247	0.320865	0.762168	0.679081	0.786305	0.916148	0.916705	0.869399	-0.583017	-0.826653	0.573351
TEA001681.1	JAZ4	0.744631	0.854645	0.864133	0.624053	0.377327	0.789584	0.862358	0.909561	0.738388	0.936059	0.795783	0.635453	0.431243	0.714562	-0.248125	-0.171858	0.251682	0.594699	0.526675	1	0.952	0.927189	0.897217	0.966	0.883366	0.916924	0.91701	0.848231	0.730938	0.845815	0.894599	0.929239	0.940013	0.966	0.680869	0.199129	0.403475	0.827788	0.364623	0.0426678	0.976
TEA003910.1	GATA9	0.720387	0.884364	0.892548	0.81807	0.366771	0.910488	0.842269	0.847327	0.541516	0.972	0.81433	0.724256	0.636501	0.879817	-0.280771	-0.0676588	0.195938	0.687482	0.5976	0.952	1	0.769018	0.989	0.877919	0.962	0.756022	0.933199	0.969	0.498585	0.919209	0.961	0.951	0.968	0.897087	0.554486	0.234384	0.587888	0.779623	0.190704	-0.0665722	0.879016
TEA004132.1	WRKY44	0.660229	0.694637	0.704883	0.297768	0.317953	0.529777	0.761481	0.856376	0.872526	0.763398	0.65444	0.426835	0.110401	0.412125	-0.199152	-0.300011	0.263403	0.385741	0.351199	0.927189	0.769018	1	0.6684	0.942897	0.665085	0.991	0.78541	0.58833	0.914509	0.635494	0.702666	0.788158	0.775961	0.918352	0.730063	0.105926	0.109114	0.764409	0.549075	0.19399	0.963
TEA004609.1	NAC3	0.658733	0.850565	0.85848	0.872339	0.313737	0.924575	0.784767	0.773048	0.413274	0.947203	0.773313	0.716349	0.692848	0.919014	-0.323499	-0.0515089	0.125989	0.681464	0.580752	0.897217	.989*	0.6684	1	0.797547	0.957	0.649481	0.922445	0.994	0.362636	0.908232	0.97	0.940323	0.939579	0.824108	0.449888	0.206033	0.631739	0.708625	0.131136	-0.0804849	0.797432
TEA011053.1	ERF1	0.858239	0.894071	0.900084	0.558859	0.560902	0.760996	0.932009	0.976	0.877402	0.917922	0.867627	0.703364	0.424765	0.653371	-0.0129819	-0.00870127	0.46962	0.670132	0.635395	0.966	0.877919	0.942897	0.797547	1	0.852939	0.963	0.784037	0.747717	0.843086	0.847786	0.756883	0.803345	0.927393	0.998	0.844258	0.380928	0.431776	0.924842	0.256431	-0.111417	.997**
TEA011522.1	AGL62	0.840142	0.963	0.966	0.908997	0.576024	0.985	0.915284	0.88244	0.54762	0.99	0.921324	0.883406	0.80345	0.952	-0.0356951	0.207662	0.406599	0.858323	0.788512	0.883366	0.962	0.665085	0.957	0.852939	1	0.685087	0.800249	0.961	0.443802	0.991	0.863671	0.830872	0.986	0.885435	0.64699	0.477854	0.77788	0.861004	-0.0764249	-0.336734	0.832252
TEA013632.1	ERF12	0.74019	0.744823	0.75283	0.319125	0.436053	0.559252	0.818128	0.901948	0.925571	0.781665	0.720446	0.504143	0.166238	0.430866	-0.0686197	-0.178322	0.388704	0.467736	0.446724	0.916924	0.756022	0.991	0.649481	.963*	0.685087	1	0.728082	0.575097	0.942237	0.673263	0.654217	0.736775	0.795816	0.94169	0.814058	0.230263	0.180525	0.830192	0.448175	0.0737859	0.974
TEA013996.1	WRI4	0.45867	0.667607	0.681469	0.622924	0.0293659	0.712853	0.630153	0.679236	0.428315	0.829621	0.565894	0.428085	0.361788	0.696845	-0.588669	-0.419888	-0.129681	0.380614	0.270621	0.91701	0.933199	0.78541	0.922445	0.784037	0.800249	0.728082	1	0.879007	0.468451	0.716309	0.984	0.999	0.824836	0.785853	0.333181	-0.125007	0.283866	0.558932	0.503326	0.294817	0.81351
TEA017971.1	TCP19	0.656495	0.850989	0.857425	0.92002	0.340408	0.947632	0.771979	0.742012	0.348924	0.935823	0.777692	0.751144	0.762029	0.954	-0.27996	0.0284612	0.145228	0.72038	0.619828	0.848231	0.969	0.58833	0.994	0.747717	0.961	0.575097	0.879007	1	0.278754	0.917931	0.945685	0.900274	0.926292	0.781362	0.419767	0.254407	0.70087	0.691519	0.0311975	-0.157498	0.741324
TEA019255.1	bHLH121	0.663753	0.575119	0.580326	0.0388228	0.459137	0.310645	0.693617	0.793343	0.973	0.562983	0.585769	0.354861	-0.0534203	0.152775	0.11903	-0.12876	0.482717	0.327812	0.350878	0.730938	0.498585	0.914509	0.362636	0.843086	0.443802	0.942237	0.468451	0.278754	1	0.458876	0.364894	0.474764	0.583964	0.808465	0.840081	0.258913	-0.00298584	0.744094	0.431886	0.0577304	0.851054
TEA032050.1	ERF118	0.897886	0.986	0.987	0.903949	0.681511	0.986	0.946479	0.903038	0.585959	0.979	0.962	0.93724	0.83752	0.943294	0.101258	0.328225	0.524657	0.917804	0.864166	0.845815	0.919209	0.635494	0.908232	0.847786	0.991	0.673263	0.716309	0.917931	0.458876	1	0.787124	0.752201	0.977	0.88278	0.714644	0.59288	0.828913	0.903317	-0.179423	-0.451845	0.817661
TEA033191.1	MYB3	0.500112	0.72198	0.733892	0.747842	0.0973466	0.804195	0.661181	0.681093	0.359267	0.869288	0.622967	0.528744	0.511436	0.805355	-0.531496	-0.292341	-0.0833779	0.485835	0.371247	0.894599	0.961	0.702666	0.97	0.756883	0.863671	0.654217	0.984	0.945685	0.364894	0.787124	1	0.989	0.861294	0.771235	0.320506	-0.0299954	0.431079	0.579683	0.351845	0.164132	0.776089
TEA033514.1	NAC45	0.500205	0.704758	0.717899	0.657907	0.0784933	0.748338	0.665921	0.708673	0.446645	0.85736	0.606723	0.475287	0.40628	0.730431	-0.549048	-0.371345	-0.0839289	0.429014	0.320865	0.929239	0.951	0.788158	0.940323	0.803345	0.830872	0.736775	0.999	0.900274	0.474764	0.752201	0.989	1	0.852631	0.807851	0.366997	-0.0735764	0.331806	0.595136	0.460648	0.243882	0.828871
TEA033890.1	NAC4	0.870503	0.972	0.976	0.827797	0.585152	0.946003	0.948843	0.939844	0.668087	1	0.932342	0.852594	0.708025	0.888996	-0.0358302	0.140436	0.434417	0.823862	0.762168	0.940013	0.968	0.775961	0.939579	0.927393	0.986	0.795816	0.824836	0.926292	0.583964	0.977	0.861294	0.852631	1	0.949759	0.727389	0.457463	0.69118	0.907223	0.0311571	-0.271102	0.912011
TEA033678.1	ADH8	0.880575	0.922601	0.92794	0.61333	0.590327	0.80363	0.951	0.985	0.856307	0.941526	0.896632	0.748094	0.487137	0.702174	0.00672802	0.0394276	0.489387	0.716283	0.679081	0.966	0.897087	0.918352	0.824108	0.998	0.885435	0.94169	0.785853	0.781362	0.808465	0.88278	0.771235	0.807851	0.949759	1	0.844711	0.41943	0.49287	0.939819	0.200432	-0.161903	0.99
Novel03361	DXS	0.938499	0.819756	0.816148	0.377616	0.864564	0.594238	0.899248	0.911432	0.942996	0.71026	0.867932	0.755034	0.40818	0.451183	0.512339	0.406284	0.851538	0.747067	0.786305	0.680869	0.554486	0.730063	0.449888	0.844258	0.64699	0.814058	0.333181	0.419767	0.840081	0.714644	0.320506	0.366997	0.727389	0.844711	1	0.734225	0.48475	0.944744	-0.109861	-0.484096	0.809358
TEA009024.1	HAM2	0.799434	0.654637	0.640181	0.492477	0.976	0.549529	0.667832	0.570186	0.473085	0.450215	0.744299	0.829269	0.694093	0.480144	0.857139	0.916426	0.956	0.853981	0.916148	0.199129	0.234384	0.105926	0.206033	0.380928	0.477854	0.230263	-0.125007	0.254407	0.258913	0.59288	-0.0299954	-0.0735764	0.457463	0.41943	0.734225	1	0.784474	0.703541	-0.755458	-0.949224	0.30681
TEA007905.1	ARF2	0.741979	0.789956	0.78163	0.909889	0.747658	0.86969	0.707712	0.582688	0.204673	0.699445	0.805411	0.933837	0.991	0.880873	0.401683	0.724847	0.604547	0.942419	0.916705	0.403475	0.587888	0.109114	0.631739	0.431776	0.77788	0.180525	0.283866	0.70087	-0.00298584	0.828913	0.431079	0.331806	0.69118	0.49287	0.48475	0.784474	1	0.665426	-0.68165	-0.802571	0.371508
TEA031966.1	GES2	0.989	0.961	0.96	0.64628	0.830364	0.821499	0.993	0.985	0.859923	0.897437	0.977	0.888099	0.624703	0.712744	0.335383	0.371761	0.748728	0.872589	0.869399	0.827788	0.779623	0.764409	0.708625	0.924842	0.861004	0.830192	0.558932	0.691519	0.744094	0.903317	0.579683	0.595136	0.907223	0.939819	0.944744	0.703541	0.665426	1	-0.118788	-0.478629	0.891771
TEA026107.1	DWA2	-0.265169	-0.168197	-0.150527	-0.357971	-0.594132	-0.232309	-0.110592	0.0442086	0.217574	0.0252063	-0.252819	-0.486245	-0.623383	-0.26891	-0.759664	-0.949466	-0.578178	-0.53007	-0.583017	0.364623	0.190704	0.549075	0.131136	0.256431	-0.0764249	0.448175	0.503326	0.0311975	0.431886	-0.179423	0.351845	0.460648	0.0311571	0.200432	-0.109861	-0.755458	-0.68165	-0.118788	1	0.922555	0.331257
TEA027058.1	WRKY40	-0.604454	-0.479607	-0.462841	-0.482775	-0.858232	-0.454068	-0.456502	-0.323707	-0.171904	-0.270176	-0.570354	-0.733123	-0.724073	-0.432785	-0.854977	-0.991	-0.833937	-0.767949	-0.826653	0.0426678	-0.0665722	0.19399	-0.0804849	-0.111417	-0.336734	0.0737859	0.294817	-0.157498	0.0577304	-0.451845	0.164132	0.243882	-0.271102	-0.161903	-0.484096	-0.949224	-0.802571	-0.478629	0.922555	1	-0.0321234
Novel08318	SPL2	0.814748	0.861541	0.868942	0.525534	0.494914	0.730603	0.901083	0.956	0.867332	0.902632	0.827426	0.649571	0.371046	0.624445	-0.0828601	-0.0881365	0.4045	0.613325	0.573351	0.976	0.879016	0.963	0.797432	0.997	0.832252	0.974	0.81351	0.741324	0.851054	0.817661	0.776089	0.828871	0.912011	0.99	0.809358	0.30681	0.371508	0.891771	0.331257	-0.0321234	1
