# Supplementary material for: Transcriptome and Metabolite Profiling Reveal Novel Insights into Volatile Heterosis in the Tea Plant (Camellia Sinensis)
Source: Molecules. 2019 Sep 17;24(18):3380. doi: 10.3390/molecules24183380 (PMC6767024; doi:10.3390/molecules24183380)
Supplement: Supplementary file 1 [file molecules-24-03380-s001.zip › 附加文件/Additional file 5 Table S5.xlsx]

## Sheet: Sheet1
HGY vs HD						HGY VS TGY							TGY	TGY	TGY	HD	HD	HD	JGY	JGY	JGY	HGY	HGY	HGY		GENE ID	TGY	HD	JGY	HGY
TEA028475.1(-3.6666)		aact				Novel10673(2.0263)		aact			AACT	TEA028475.1	0.0324488	0.0676443	0	0.976921	1.13495	1.14856	0.0329175	0	0.0990819	0.0324732	0.13404	0.100655		CsAACT1	0.0333644	1.08681	0.0439998	0.0890563
Novel03361(5.5568)		DXS								二 干四	AACT2	Novel10673	15.991	16.6678	17.5552	45.8314	38.6809	42.7926	48.9313	56.122	61.6761	77.3643	55.5871	66.4426		CsAACT2	16.738	42.435	55.5765	66.4647
						TEA021767.1(2.9997)		HMGCR			PMVK	Novel07131	1.92174	2.08832	2.73841	0.0424483	0	0	2.07394	0	0.0416171	2.90524	2.40686	1.56429		CsPMVK	2.24949	0.0141494	0.705185	2.29213
Novel07131(7.2472)		PMVK				TEA012284.1(-2.0512)		HMGCR			GPS1	TEA017672.1	0.111358	0.116072	0	2.71677	4.60313	4.18054	0	0.464147	0.170015	0.167163	0.230001	0.690862		CsGPS1	0.0758099	3.83348	0.211388	0.362675
TEA017672.1(-3.4379)		GPS				TEA030674.1(2.1309)		MVK			GPS2	TEA022209.1	86.6842	90.19	104.893	187.343	198.339	126.245	76.7789	85.9265	126.164	109.232	82.2524	99.6556		CsGPS2	93.9225	170.642	96.2896	97.0467
TEA022209.1(-0.86367)		GPS								3GAN5	HMGCR1	TEA021767.1	0.203216	0.0235352	0.0945141	0.140647	0.0717964	0.5086	1.46596	0.494092	0.252803	0.610106	1.2825	0.677066		CsHMGCR1	0.107088	0.240348	0.73762	0.856556
											HMGCR2	TEA012284.1	8.56618	7.71331	10.7945	2.4677	2.89968	2.16475	2.72981	3.17787	6.52776	1.75043	3.10318	1.5767		CsHMGCR2	9.02467	2.51071	4.14515	2.14344
单萜						单萜				4干五	MVK	TEA030674.1	6.51681	6.64056	5.59814	2.2215	2.93813	5.68589	27.2331	5.97978	4.158	25.9895	27.9243	26.5007		CsMVK	6.25184	3.61517	12.457	26.8049
TEA017391.1(-1.8444)		薄荷醇				TEA019472.1(1.7128)		linalool synthase			NMG1	TEA017391.1	29.8935	20.2222	36.5305	135.44	75.3287	128.469	88.499	51.847	66.7636	50.8506	24.1927	21.9029		CsNMG1	28.8821	113.079	69.0365	32.3154
Novel02036(5.4525)		薄荷醇				TEA018721.1(1.1905)		linalool synthase			NMG2	TEA002328.1	2.40919	15.6778	13.0144	3.24469	5.52109	0.907933	11.8236	3.18889	2.51841	11.5337	16.5418	15.0811		CsNMG2	10.3671	3.22457	5.84363	14.3855
TEA002328.1(2.0911)		薄荷醇									lis 1	TEA004657.1	3.53372	8.3556	2.05438	16.3726	24.3451	31.5508	2.68857	18.2745	6.06114	2.25935	15.4082	11.875		CsLIS1	4.6479	24.0895	9.00808	9.8475
TEA004657.1(-1.3414)		芳樟醇									Lis 2	TEA019472.1	2.52773	2.63471	0.958391	4.3356	5.35829	20.8257	5.31429	6.45121	1.52876	4.65598	8.70136	6.40155		CsLIS2	2.04028	10.1732	4.43142	6.5863
											lis3	TEA018721.1	2.94853	3.07333	1.99651	5.62691	6.02052	7.25543	4.26674	5.87372	3.04523	6.20525	5.82127	5.87334		CsLIS3	2.67279	6.30095	4.39523	5.96662
倍半萜和三萜										3GAN6	GES1	TEA031969.1	0.0751642	0.156691	0.137648	0.136556	0.17925	0.0806219	7.98717	2.76085	2.12299	5.64155	7.64583	5.88723		CsGES1	0.123168	0.132143	4.29034	6.39154
TEA031969.1(5.5361)		germacrene D synthase				TEA023168.1(4.5148)		germacrene D synthase		2GAN6	GES2	TEA031966.1	0.0443418	0.0462185	0	0.0920674	0.046998	0	26.2246	9.8416	8.30434	17.1288	20.7438	17.7894		CsGES2	0.0301868	0.0463551	14.7902	18.554
TEA017309.1(Inf)		germacrene D synthase									GES3	TEA025177.1	0.313585	9.67498	1.37824	7.52021	6.88005	7.06344	0.66804	4.63999	0.734104	1.06699	5.66723	2.14001		CsGES3	3.78894	7.15457	2.01404	2.95808
TEA031966.1(8.5614)		germacrene D synthase				TEA032539.1(2.1976)		germacrene D synthase			GES4	TEA014184.1	9.76515	18.8875	69.4087	36.4102	31.7063	14.863	0.0697619	0.0358289	0.0349973	0.10323	0.106527	0.106659		CsGES4	32.6871	27.6599	0.0468627	0.105472
TEA025177.1(-1.3435)		germacrene D synthase									GES5	TEA017878.1	0	0.0726996	0	2.17227	2.21777	2.99248	0	0.145356	0	0	0.144058	0.0721184		CsGES5	0.0242332	2.46084	0.0484519	0.0720587
TEA014184.1(-8.0956)		germacrene D synthase									GES6	TEA023168.1	0.28982	0.302086	0	0.188049	0.499169	19.8953	7.49715	20.2715	0.99558	0.978877	5.68669	6.70515		CsGES6	0.197302	6.86083	9.58807	4.4569
TEA017878.1(-5.1595)		germacrene D synthase				Novel05731(-1.3955)		beta-amyrin synthase			GES7	TEA032539.1	0.379559	3.05709	0.613843	3.00905	3.25494	29.0535	3.95543	27.5416	5.90025	3.10782	8.87287	6.06531		CsGES7	1.35017	11.7725	12.4658	6.01533
TEA026265.1(-4.0482)		beta-amyrin synthase				TEA025039.1(-5.1127)		beta-amyrin synthase			AS1	Novel05731	5.82521	6.63988	5.98889	1.16706	0.938761	2.92313	2.73005	0.354968	2.25374	2.96593	2.11079	1.76118		CsAS1	6.15133	1.67632	1.77959	2.2793
											AS2	TEA025039.1	4.95719	3.61091	3.82551	0.11922	0.0202862	0	0.116497	0.0398876	0.350657	0.191541	0.0988287	0.0593709		CsAS2	4.1312	0.0465021	0.169014	0.11658
										五干五	DXS	Novel03361	0.325446	0	0	0	0.11498	0	3.30146	2.03471	1.87707	1.62845	2.68872	1.34603		DXS	0.108482	0.0383267	2.40441	1.88774
																											#DIV/0!	#DIV/0!	#DIV/0!	#DIV/0!
																											#DIV/0!	#DIV/0!	#DIV/0!	#DIV/0!
																											#DIV/0!	#DIV/0!	#DIV/0!	#DIV/0!
																											#DIV/0!	#DIV/0!	#DIV/0!	#DIV/0!
																											#DIV/0!	#DIV/0!	#DIV/0!	#DIV/0!
											aact	TEA031428.1	44.2761	16.6214	30.205	22.4741	10.6698	12.1355	31.1788	29.0556	45.7002	31.5604	12.5121	18.5151			30.3675	15.0931	35.3115	20.8625
																											#DIV/0!	#DIV/0!	#DIV/0!	#DIV/0!
											hmgs	TEA014739.1	15.2167	44.3677	18.6837	7.96183	13.9778	15.5816	14.2427	38.9	20.2789	16.7306	52.0879	29.0343			26.0893	12.5071	24.4738	32.6176
																											#DIV/0!	#DIV/0!	#DIV/0!	#DIV/0!
																											#DIV/0!	#DIV/0!	#DIV/0!	#DIV/0!
																											#DIV/0!	#DIV/0!	#DIV/0!	#DIV/0!
																										Gene ID	TGY	HD	JGY	HGY
											ADH1	TEA002825.1	1.13715	1.46416	1.46997	0.347217	0.35449	0.430488	0.203571	0.906117	0.204251	0.200824	0.414473	0.207494		CsADH1	1.35709	0.377398	0.43798	0.274264
LOX											ADH2	TEA031702.1	5.25611	7.98572	7.08512	1.66475	1.88846	2.38888	5.15128	6.77655	2.26687	2.4963	3.40402	3.59248		CsADH2	6.77565	1.9807	4.73157	3.16427
											ADH3	TEA001359.1	24.8488	28.5062	24.2766	1.60907	2.43766	1.3407	14.9623	21.9854	9.56713	7.20507	11.5141	7.49608		CsADH3	25.8772	1.79581	15.505	8.73843
											ADH4	TEA010963.1	44.3654	45.816	42.3054	56.5979	54.9606	52.6897	3.16359	33.1836	17.6084	3.07533	2.65637	2.21247		CsADH4	44.1623	54.7494	17.9852	2.64806
											ADH5	TEA028510.1	10.7171	13.0835	12.8281	0.609645	1.40043	0.0787346	16.1589	6.96047	4.40809	7.56637	11.9773	8.88029		CsADH5	12.2095	0.696271	9.17582	9.47465
											ADH6	TEA029320.1	1.07182	1.64918	2.77734	3.86803	4.21954	11.2228	4.29744	2.87191	0.935085	4.29052	5.27086	3.32477		CsADH6	1.83278	6.43678	2.70148	4.29538
											ADH7	TEA029314.1	7.47118	5.2805	8.13957	7.43751	7.86449	11.1423	0.830586	21.8089	28.855	1.07543	3.11793	1.42862		CsADH7	6.96375	8.81476	17.1648	1.87399
										3GAN4	ADH8	TEA033678.1	14.4645	11.4544	13.4328	9.10085	10.1543	10.3767	18.7705	12.8864	18.4508	19.4571	19.3671	20.9127		CsADH8	13.1172	9.87729	16.7026	19.9123
											AAT	TEA002057.1	232.962	93.6465	168.039	197.365	157.262	145.148	115.813	119.332	105.546	104.131	97.9805	148.029		CsAAT	164.882	166.592	113.564	116.714
											CHAT	TEA008414.1	0.0835781	1.78587	0.437304	0.737521	1.77169	0.761997	0.0423926	3.09168	0.510409	0.376384	1.33783	0.518515		CsCHAT	0.768917	1.0904	1.21483	0.744244
										5GAN3	SPLA2	Novel08318	0.350912	0.325123	0.326412	0	0.1	0	0.751513	0.487539	0.357168	0.819409	1.00664	0.403155		CsSPLA2	0.334149	0.0333333	0.532073	0.743067
											LOX	TEA009423.1	21.5994	99.5659	30.4586	104.325	84.1406	138.452	30.0056	95.6718	83.7745	111.947	269.133	170.605		CsLOX	50.5413	108.972	69.8173	183.895
											LOX2	TEA009430.1	0	0.0743759	0.0746707	0.0740785	0.0504201	0.00204927	0.0723864	0.0743537	0.145256	0.0238031	0.0491265	0.0737813		CsLOX2	0.0496822	0.0421826	0.097332	0.0489037

## Sheet: LOX途径
Gene ID		TGY	HD	JGY	HGY
TEA002825.1	CsADH1	1.35709	0.377398	0.43798	0.274264
TEA031702.1	CsADH2	6.77565	1.9807	4.73157	3.16427
TEA001359.1	CsADH3	25.8772	1.79581	15.505	8.73843
TEA010963.1	CsADH4	44.1623	54.7494	17.9852	2.64806
TEA028510.1	CsADH5	12.2095	0.696271	9.17582	9.47465
TEA029320.1	CsADH6	1.83278	6.43678	2.70148	4.29538
TEA029314.1	CsADH7	6.96375	8.81476	17.1648	1.87399
TEA033678.1	CsADH8	13.1172	9.87729	16.7026	19.9123
TEA002057.1	CsAAT	164.882	166.592	113.564	116.714
TEA008414.1	CsCHAT	0.768917	1.0904	1.21483	0.744244
Novel08318	CsSPLA2	0.304149	0.0333333	0.632073	0.743067
TEA009423.1	CsLOX	50.5413	108.972	69.8173	183.895
TEA009430.1	CsLOX2	0.0496822	0.0421826	0.097332	0.0489037

## Sheet: 萜类途径
GENE ID		TGY	HD	JGY	HGY
TEA028475.1	CsAACT1	0.0333644	1.08681	0.0439998	0.0890563
Novel10673	CsAACT2	16.738	42.435	55.5765	66.4647
Novel07131	CsPMVK	2.24949	0.0141494	0.705185	2.29213
TEA017672.1	CsGPS1	0.0758099	3.83348	0.211388	0.362675
TEA022209.1	CsGPS2	93.9225	170.642	96.2896	97.0467
TEA021767.1	CsHMGCR1	0.107088	0.240348	0.73762	0.856556
TEA012284.1	CsHMGCR2	9.02467	2.51071	4.14515	2.14344
TEA030674.1	CsMVK	6.25184	3.61517	12.457	26.8049
TEA017391.1	CsNMG1	28.8821	113.079	69.0365	32.3154
TEA002328.1	CsNMG2	10.3671	3.22457	5.84363	14.3855
TEA004657.1	CsLIS1	4.6479	24.0895	9.00808	9.8475
TEA019472.1	CsLIS2	2.04028	10.1732	4.43142	6.5863
TEA018721.1	CsLIS3	2.67279	6.30095	4.39523	5.96662
TEA031969.1	CsGES1	0.123168	0.132143	4.29034	6.39154
TEA031966.1	CsGES2	0.0301868	0.0463551	14.7902	18.554
TEA025177.1	CsGES3	3.78894	7.15457	2.01404	2.95808
TEA014184.1	CsGES4	32.6871	27.6599	0.0468627	0.105472
TEA017878.1	CsGES5	0.0242332	2.46084	0.0484519	0.0720587
TEA023168.1	CsGES6	0.197302	6.86083	9.58807	4.4569
TEA032539.1	CsGES7	1.35017	11.7725	12.4658	6.01533
Novel05731	CsAS1	6.15133	1.67632	1.77959	2.2793
TEA025039.1	CsAS2	4.1312	0.0465021	0.169014	0.11658
Novel03361	DXS	0.108482	0.0383267	2.40441	1.88774
