# Supplementary material for: Transcriptome and Metabolite Profiling Reveal Novel Insights into Volatile Heterosis in the Tea Plant (Camellia Sinensis)
Source: Molecules. 2019 Sep 17;24(18):3380. doi: 10.3390/molecules24183380 (PMC6767024; doi:10.3390/molecules24183380)
Supplement: Supplementary file 1 [file molecules-24-03380-s001.zip › 附加文件/Additional file 7 Table S7.xls]

GO term (level 2)	num of genes	Pvalue	Qvalue	Genes
Biosynthesis of amino acids	47	0.1425448	0.78528945	TEA000851.1;TEA001026.1;TEA001458.1;TEA001859.1;TEA001928.1;TEA003268.1;TEA004246.1;TEA005115.1;TEA005463.1;TEA005603.1;TEA005816.1;TEA006378.1;TEA007591.1;TEA008740.1;TEA009091.1;TEA010042.1;TEA010685.1;TEA010968.1;TEA011051.1;TEA013516.1;TEA014608.1;TEA014688.1;TEA016566.1;TEA016576.1;TEA016898.1;TEA020486.1;TEA022123.1;TEA023338.1;TEA023617.1;TEA025600.1;TEA026760.1;TEA027540.1;TEA027867.1;TEA…
Stilbenoid, diarylheptanoid and gingerol biosynthesis	19	0.1484213	0.78528945	TEA001533.1;TEA002130.1;TEA002780.1;TEA004228.1;TEA004274.1;TEA004508.1;TEA006244.1;TEA006512.1;TEA007054.1;TEA008095.1;TEA010128.1;TEA013165.1;TEA016417.1;TEA017488.1;TEA018531.1;TEA018603.1;TEA019936.1;TEA024390.1;TEA030738.1
Synthesis and degradation of ketone bodies	3	0.1510904	0.78528945	TEA014739.1;TEA019002.1;Novel10673
Linoleic acid metabolism	8	0.1577399	0.78528945	TEA002351.1;TEA010466.1;TEA019868.1;TEA024092.1;TEA026818.1;TEA028048.1;TEA028806.1;Novel08318
Carbon metabolism	51	0.1655615	0.78528945	TEA000851.1;TEA001063.1;TEA001859.1;TEA001928.1;TEA001983.1;TEA002986.1;TEA003268.1;TEA004246.1;TEA004465.1;TEA004648.1;TEA005115.1;TEA005845.1;TEA006378.1;TEA007591.1;TEA008653.1;TEA008740.1;TEA010028.1;TEA010042.1;TEA010886.1;TEA010968.1;TEA011051.1;TEA011355.1;TEA013817.1;TEA015066.1;TEA015088.1;TEA016898.1;TEA018246.1;TEA019837.1;TEA020515.1;TEA020945.1;TEA022123.1;TEA024165.1;TEA024429.1;TEA…
Sesquiterpenoid and triterpenoid biosynthesis	9	0.1661402	0.78528945	TEA002287.1;TEA004650.1;TEA005128.1;TEA010904.1;TEA012463.1;TEA021741.1;TEA023168.1;TEA031961.1;TEA032539.1
Diterpenoid biosynthesis	12	0.1669513	0.78528945	TEA000470.1;TEA001361.1;TEA001818.1;TEA009016.1;TEA009308.1;TEA013078.1;TEA014251.1;TEA016468.1;TEA024173.1;TEA024176.1;TEA025599.1;TEA029593.1
Arachidonic acid metabolism	11	0.06755536	0.69270069	TEA000110.1;TEA002351.1;TEA010466.1;TEA011810.1;TEA019868.1;TEA024092.1;TEA026818.1;TEA028048.1;TEA028806.1;TEA028943.1;Novel08318
Histidine metabolism	6	0.07090637	0.69270069	TEA001458.1;TEA007843.1;TEA014688.1;TEA020486.1;TEA030350.1;Novel01665
Purine metabolism	39	0.05560826	0.64202264	TEA000366.1;TEA000851.1;TEA001883.1;TEA002105.1;TEA002166.1;TEA003161.1;TEA003716.1;TEA004804.1;TEA006592.1;TEA007189.1;TEA007320.1;TEA008740.1;TEA009229.1;TEA010042.1;TEA011051.1;TEA011421.1;TEA013100.1;TEA013790.1;TEA014690.1;TEA015743.1;TEA016243.1;TEA016527.1;TEA017455.1;TEA019138.1;TEA020294.1;TEA021553.1;TEA021707.1;TEA022805.1;TEA024118.1;TEA026278.1;TEA027207.1;TEA027955.1;TEA028604.1;TEA…
2-Oxocarboxylic acid metabolism	20	0.0462912	0.58789824	TEA004486.1;TEA005463.1;TEA005603.1;TEA005816.1;TEA006702.1;TEA010532.1;TEA010685.1;TEA013516.1;TEA014608.1;TEA016566.1;TEA016576.1;TEA021693.1;TEA023338.1;TEA025600.1;TEA026760.1;TEA029354.1;Novel02933;Novel03413;Novel03681;Novel08140
Valine, leucine and isoleucine biosynthesis	9	0.03222457	0.50136143	TEA005463.1;TEA013516.1;TEA014608.1;TEA016566.1;TEA016576.1;TEA023338.1;TEA025600.1;TEA026760.1;Novel03413
Zeatin biosynthesis	16	0.03411817	0.50136143	TEA001559.1;TEA003214.1;TEA008545.1;TEA008557.1;TEA015768.1;TEA016336.1;TEA017004.1;TEA017995.1;TEA023125.1;TEA024806.1;TEA025833.1;Novel00258;Novel02586;Novel07289;Novel07878;Novel11271
Tryptophan metabolism	13	0.03552955	0.50136143	TEA000993.1;TEA001069.1;TEA002986.1;TEA004486.1;TEA006702.1;TEA007843.1;TEA010644.1;TEA013817.1;TEA015009.1;TEA017862.1;TEA023130.1;TEA023705.1;Novel10673
Pantothenate and CoA biosynthesis	11	0.02073692	0.43893147	TEA005463.1;TEA010726.1;TEA013516.1;TEA014608.1;TEA016566.1;TEA016576.1;TEA023338.1;TEA025600.1;TEA026760.1;TEA030649.1;Novel03413
Phenylpropanoid biosynthesis	48	0.01698109	0.43131969	TEA000222.1;TEA000314.1;TEA000393.1;TEA001533.1;TEA002130.1;TEA002661.1;TEA002780.1;TEA003751.1;TEA004065.1;TEA004228.1;TEA004274.1;TEA004346.1;TEA006244.1;TEA006577.1;TEA006839.1;TEA007054.1;TEA008473.1;TEA008536.1;TEA010128.1;TEA012891.1;TEA013165.1;TEA014420.1;TEA015011.1;TEA016417.1;TEA018278.1;TEA018531.1;TEA018603.1;TEA018647.1;TEA019103.1;TEA019244.1;TEA019936.1;TEA020630.1;TEA021467.1;TEA…
Proteasome	19	0.01142437	0.36272375	TEA000931.1;TEA002008.1;TEA010586.1;TEA012493.1;TEA015135.1;TEA016477.1;TEA019812.1;TEA021452.1;TEA028062.1;TEA028284.1;TEA028404.1;TEA033289.1;Novel00695;Novel03216;Novel04914;Novel05115;Novel06266;Novel09451;Novel09625
Aminoacyl-tRNA biosynthesis	35	0.005003197	0.21180201	TEA000971.1;TEA001475.1;TEA002253.1;TEA002263.1;TEA004052.1;TEA004399.1;TEA006159.1;TEA006274.1;TEA006464.1;TEA007784.1;TEA008776.1;TEA008926.1;TEA009046.1;TEA010448.1;TEA010652.1;TEA012004.1;TEA017101.1;TEA017803.1;TEA019393.1;TEA020091.1;TEA020134.1;TEA020298.1;TEA020510.1;TEA023530.1;TEA024902.1;TEA025628.1;TEA027701.1;TEA027716.1;TEA029542.1;TEA030403.1;TEA031998.1;TEA032414.1;TEA033809.1;Nov…
Glutathione metabolism	29	0.00115729	0.07348792	TEA006029.1;TEA006928.1;TEA010358.1;TEA010449.1;TEA011810.1;TEA014690.1;TEA016191.1;TEA016231.1;TEA017750.1;TEA021876.1;TEA021991.1;TEA022693.1;TEA024165.1;TEA025153.1;TEA026064.1;TEA026534.1;TEA027282.1;TEA028943.1;TEA030817.1;TEA031076.1;TEA033753.1;TEA033762.1;Novel00319;Novel00702;Novel01729;Novel02082;Novel02269;Novel02479;Novel06773
Plant-pathogen interaction	141	0.0001778521	0.02258722	TEA000024.1;TEA000144.1;TEA000151.1;TEA000208.1;TEA000492.1;TEA000547.1;TEA000995.1;TEA001388.1;TEA001867.1;TEA002167.1;TEA002266.1;TEA002447.1;TEA003270.1;TEA003468.1;TEA003733.1;TEA004020.1;TEA004110.1;TEA004305.1;TEA004566.1;TEA004769.1;TEA004787.1;TEA004895.1;TEA004991.1;TEA005114.1;TEA005133.1;TEA005137.1;TEA005193.1;TEA005213.1;TEA005252.1;TEA005334.1;TEA005726.1;TEA005878.1;TEA005993.1;TEA…
