# Supplementary material for: Transcriptome and Metabolite Profiling Reveal Novel Insights into Volatile Heterosis in the Tea Plant (Camellia Sinensis)
Source: Molecules. 2019 Sep 17;24(18):3380. doi: 10.3390/molecules24183380 (PMC6767024; doi:10.3390/molecules24183380)
Supplement: Supplementary file 1 [file molecules-24-03380-s001.zip › 附加文件/Additional file 8 Table S8.xlsx]

## Sheet: 高双亲KEGG富集图
GO term (level 2)	num of genes	Pvalue	Qvalue	Genes
Spliceosome	5	0.221837	0.828933	Novel05545;Novel08806;TEA014007.1;TEA016201.1;TEA021577.1
Pentose and glucuronate interconversions	3	0.219004	0.828933	Novel06321;TEA026811.1;TEA033678.1
Pentose phosphate pathway	3	0.197129	0.828933	Novel03600;Novel09337;Novel10063
Lysine degradation	2	0.192949	0.828933	Novel06321;TEA021416.1
Oxidative phosphorylation	6	0.190687	0.828933	Novel01787;Novel01855;Novel03558;TEA004696.1;TEA017094.1;TEA023858.1
Limonene and pinene degradation	1	0.156328	0.828933	Novel06321
mRNA surveillance pathway	5	0.150024	0.828933	Novel00083;Novel02008;Novel05081;Novel06800;Novel10699
Carotenoid biosynthesis	2	0.133342	0.828933	TEA008612.1;TEA013225.1
Photosynthesis - antenna proteins	2	0.133342	0.828933	TEA001864.1;TEA032678.1
DNA replication	2	0.133342	0.828933	Novel04021;Novel04325
Flavone and flavonol biosynthesis	2	0.133342	0.828933	Novel10761;TEA033870.1
Glycerolipid metabolism	4	0.110956	0.828933	Novel00900;Novel03769;Novel06321;TEA033678.1
Citrate cycle (TCA cycle)	3	0.0990489	0.828933	Novel06666;TEA011478.1;TEA021416.1
Alanine, aspartate and glutamate metabolism	4	0.0975261	0.828933	Novel04601;TEA007658.1;TEA009621.1;TEA034047.1
Plant hormone signal transduction	6	0.0912213	0.828933	TEA005876.1;TEA005898.1;TEA007226.1;TEA010295.1;TEA011429.1;TEA029085.1
RNA transport	9	0.0698452	0.828933	Novel00083;Novel02008;Novel03723;Novel05081;Novel06425;Novel06800;TEA004684.1;TEA010562.1;TEA030291.1
Histidine metabolism	2	0.0559059	0.828933	Novel06321;TEA011250.1
Terpenoid backbone biosynthesis	3	0.0536405	0.828933	Novel03361;TEA021767.1;TEA030674.1
Arginine biosynthesis	3	0.0307876	0.828933	Novel04601;TEA020308.1;TEA034047.1
Base excision repair	5	0.00102569	0.083081	Novel04021;Novel06945;TEA019854.1;TEA032048.1;TEA033412.1
